# Supplementary material for: Exploring optimal drug targets through subtractive proteomics analysis and pangenomic insights for tailored drug design in tuberculosis
Source: Sci Rep. 2024 May 13;14:10904. doi: 10.1038/s41598-024-61752-6 (PMC11091173; doi:10.1038/s41598-024-61752-6)
Supplement: Supplementary file 3 — Supplementary Table S1. [file 41598_2024_61752_MOESM3_ESM.xlsx]

## Sheet: Sheet 1
Genome ID	Genome Name	Other Names	NCBI Taxon ID	Taxon Lineage IDs	Taxon Lineage Names	Superkingdom	Kingdom	Phylum	Class	Order	Family	Genus	Species	Genome Status	Strain	Serovar	Biovar	Pathovar	MLST	Segment	Subtype	H_type	N_type	H1 Clade Global	H1 Clade US	H5 Clade	pH1N1-like	Lineage	Clade	Subclade	Other Typing	Culture Collection	Type Strain	Reference	Genome Quality	Completion Date	Publication	Authors	BioProject Accession	BioSample Accession	Assembly Accession	SRA Accession	GenBank Accessions	Sequencing Center	Sequencing Status	Sequencing Platform	Sequencing Depth	Assembly Method	Chromosome
1.24962e+06	Mycobacterium tuberculosis K		1249615	131567;2;1783272;201174;1760;85007;1762;1763;77643;1773;1249615	cellular organisms;Bacteria;Terrabacteria group;Actinomycetota;Actinomycetes;Corynebacteriales;Mycobacteriaceae;Mycobacterium;Mycobacterium tuberculosis complex;Mycobacterium tuberculosis;Mycobacterium tuberculosis K	Bacteria	Bacteria	Actinomycetota	Actinomycetes	Corynebacteriales	Mycobacteriaceae	Mycobacterium	Mycobacterium tuberculosis	Complete	K				215																Good	2014-06-05T00:00:00Z	-		PRJNA178919	SAMN02803802	GCA_000698475.1		CP007803.1	Seoul National University	Complete	Santer; Illumina MiSeq	570.51x	Phred/Phrap/Consed; CLC Genomics Workbench
1.26253e+06	Mycobacterium tuberculosis PanR0201		1262525	131567;2;1783272;201174;1760;85007;1762;1763;77643;1773;1262525	cellular organisms;Bacteria;Terrabacteria group;Actinomycetota;Actinomycetes;Corynebacteriales;Mycobacteriaceae;Mycobacterium;Mycobacterium tuberculosis complex;Mycobacterium tuberculosis;Mycobacterium tuberculosis PanR0201	Bacteria	Bacteria	Actinomycetota	Actinomycetes	Corynebacteriales	Mycobacteriaceae	Mycobacterium	Mycobacterium tuberculosis	Complete	PanR0201				279																Good	2013-08-02T00:00:00Z			PRJNA182109	SAMN02471069	GCA_000442945.1		CM002049.1	Texas A&M University	Complete	Illumina GAIIx	68.0x	in-house software v. 11/13/2012
1.26253e+06	Mycobacterium tuberculosis PanR0802		1262526	131567;2;1783272;201174;1760;85007;1762;1763;77643;1773;1262526	cellular organisms;Bacteria;Terrabacteria group;Actinomycetota;Actinomycetes;Corynebacteriales;Mycobacteriaceae;Mycobacterium;Mycobacterium tuberculosis complex;Mycobacterium tuberculosis;Mycobacterium tuberculosis PanR0802	Bacteria	Bacteria	Actinomycetota	Actinomycetes	Corynebacteriales	Mycobacteriaceae	Mycobacterium	Mycobacterium tuberculosis	Complete	PanR0802				279																Good	2013-08-02T00:00:00Z			PRJNA182111	SAMN02471108	GCA_000442965.1		CM002050.1	Texas A&M University	Complete	Illumina GAIIx	72.0x	in-house software v. 11/13/2012
1.26253e+06	Mycobacterium tuberculosis PanR1005		1262529	131567;2;1783272;201174;1760;85007;1762;1763;77643;1773;1262529	cellular organisms;Bacteria;Terrabacteria group;Actinomycetota;Actinomycetes;Corynebacteriales;Mycobacteriaceae;Mycobacterium;Mycobacterium tuberculosis complex;Mycobacterium tuberculosis;Mycobacterium tuberculosis PanR1005	Bacteria	Bacteria	Actinomycetota	Actinomycetes	Corynebacteriales	Mycobacteriaceae	Mycobacterium	Mycobacterium tuberculosis	Complete	PanR1005				279																Good	2013-08-01T00:00:00Z			PRJNA182112	SAMN02471042	GCA_000443005.1		CM002051.1	Texas A&M University	Complete	Illumina GAIIx	73.0x	in-house software v. 11/13/2012
1.26645e+06	Mycobacterium tuberculosis PanR0704		1266446	131567;2;1783272;201174;1760;85007;1762;1763;77643;1773;1266446	cellular organisms;Bacteria;Terrabacteria group;Actinomycetota;Actinomycetes;Corynebacteriales;Mycobacteriaceae;Mycobacterium;Mycobacterium tuberculosis complex;Mycobacterium tuberculosis;Mycobacterium tuberculosis PanR0704	Bacteria	Bacteria	Actinomycetota	Actinomycetes	Corynebacteriales	Mycobacteriaceae	Mycobacterium	Mycobacterium tuberculosis	Complete	PanR0704				323																Good	2013-08-02T00:00:00Z			PRJNA181126	SAMN02471068	GCA_000442795.1		CM002048.1	Texas A&M University	Complete	Illumina GAIIx	85.1x	in-house software v. 11/13/2012
1.29577e+06	Mycobacterium tuberculosis TKK_02_0049		1295765	131567;2;1783272;201174;1760;85007;1762;1763;77643;1773;1295765	cellular organisms;Bacteria;Terrabacteria group;Actinomycetota;Actinomycetes;Corynebacteriales;Mycobacteriaceae;Mycobacterium;Mycobacterium tuberculosis complex;Mycobacterium tuberculosis;Mycobacterium tuberculosis TKK_02_0049	Bacteria	Bacteria	Actinomycetota	Actinomycetes	Corynebacteriales	Mycobacteriaceae	Mycobacterium	Mycobacterium tuberculosis	Complete	TKK_02_0049				279																Good	2014-04-30T00:00:00Z			PRJNA190973	SAMN01925659	GCF_000659665.1	SRR847789,SRR924226	JMAL00000000	Broad Institute	Complete	Illumina	141.0x	allpaths v. R46813
1.34404e+06	Mycobacterium tuberculosis PanR0203		1344043	131567;2;1783272;201174;1760;85007;1762;1763;77643;1773;1344043	cellular organisms;Bacteria;Terrabacteria group;Actinomycetota;Actinomycetes;Corynebacteriales;Mycobacteriaceae;Mycobacterium;Mycobacterium tuberculosis complex;Mycobacterium tuberculosis;Mycobacterium tuberculosis PanR0203	Bacteria	Bacteria	Actinomycetota	Actinomycetes	Corynebacteriales	Mycobacteriaceae	Mycobacterium	Mycobacterium tuberculosis	Complete	PanR0203				279																Good	2013-08-02T00:00:00Z			PRJNA207751	SAMN02471063	GCA_000443305.1		CM002052.1	Texas A&M University	Complete	Illumina GAIIx	81.0x	in house software v. 10/18/2012
1.34404e+06	Mycobacterium tuberculosis PanR0205		1344044	131567;2;1783272;201174;1760;85007;1762;1763;77643;1773;1344044	cellular organisms;Bacteria;Terrabacteria group;Actinomycetota;Actinomycetes;Corynebacteriales;Mycobacteriaceae;Mycobacterium;Mycobacterium tuberculosis complex;Mycobacterium tuberculosis;Mycobacterium tuberculosis PanR0205	Bacteria	Bacteria	Actinomycetota	Actinomycetes	Corynebacteriales	Mycobacteriaceae	Mycobacterium	Mycobacterium tuberculosis	Complete	PanR0205				279																Good	2013-08-02T00:00:00Z			PRJNA207752	SAMN02471103	GCA_000443325.1		CM002053.1	Texas A&M University	Complete	Illumina GAIIx	75.0x	in house software v. 10/18/2012
1.34405e+06	Mycobacterium tuberculosis PanR0206		1344045	131567;2;1783272;201174;1760;85007;1762;1763;77643;1773;1344045	cellular organisms;Bacteria;Terrabacteria group;Actinomycetota;Actinomycetes;Corynebacteriales;Mycobacteriaceae;Mycobacterium;Mycobacterium tuberculosis complex;Mycobacterium tuberculosis;Mycobacterium tuberculosis PanR0206	Bacteria	Bacteria	Actinomycetota	Actinomycetes	Corynebacteriales	Mycobacteriaceae	Mycobacterium	Mycobacterium tuberculosis	Complete	PanR0206				215																Good	2013-08-02T00:00:00Z			PRJNA207753	SAMN02471113	GCA_000443345.1		CM002054.1	Texas A&M University	Complete	Illumina GAIIx	134.0x	in-house software v. 10/18/2012
1.34405e+06	Mycobacterium tuberculosis PanR0207		1344046	131567;2;1783272;201174;1760;85007;1762;1763;77643;1773;1344046	cellular organisms;Bacteria;Terrabacteria group;Actinomycetota;Actinomycetes;Corynebacteriales;Mycobacteriaceae;Mycobacterium;Mycobacterium tuberculosis complex;Mycobacterium tuberculosis;Mycobacterium tuberculosis PanR0207	Bacteria	Bacteria	Actinomycetota	Actinomycetes	Corynebacteriales	Mycobacteriaceae	Mycobacterium	Mycobacterium tuberculosis	Complete	PanR0207				279																Good	2013-08-02T00:00:00Z			PRJNA207754	SAMN02471065	GCA_000443425.1		CM002056.1	Texas A&M University	Complete	Illumina GAIIx	144.0x	in-house software v. 10/18/2012
1.34405e+06	Mycobacterium tuberculosis PanR0208		1344047	131567;2;1783272;201174;1760;85007;1762;1763;77643;1773;1344047	cellular organisms;Bacteria;Terrabacteria group;Actinomycetota;Actinomycetes;Corynebacteriales;Mycobacteriaceae;Mycobacterium;Mycobacterium tuberculosis complex;Mycobacterium tuberculosis;Mycobacterium tuberculosis PanR0208	Bacteria	Bacteria	Actinomycetota	Actinomycetes	Corynebacteriales	Mycobacteriaceae	Mycobacterium	Mycobacterium tuberculosis	Complete	PanR0208				215																Good	2013-08-02T00:00:00Z			PRJNA207755	SAMN02471064	GCA_000443365.1		CM002055.1	Texas A&M University	Complete	Illumina GAIIx	69.0x	in-house software v. 10/18/2012
1.34405e+06	Mycobacterium tuberculosis PanR0209		1344048	131567;2;1783272;201174;1760;85007;1762;1763;77643;1773;1344048	cellular organisms;Bacteria;Terrabacteria group;Actinomycetota;Actinomycetes;Corynebacteriales;Mycobacteriaceae;Mycobacterium;Mycobacterium tuberculosis complex;Mycobacterium tuberculosis;Mycobacterium tuberculosis PanR0209	Bacteria	Bacteria	Actinomycetota	Actinomycetes	Corynebacteriales	Mycobacteriaceae	Mycobacterium	Mycobacterium tuberculosis	Complete	PanR0209				279																Good	2013-08-02T00:00:00Z			PRJNA207756	SAMN02471079	GCA_000443405.1		CM002057.1	Texas A&M University	Complete	Illumina GAIIx	59.0x	in-house software v. 10/18/2012
1.34677e+06	Mycobacterium tuberculosis PanR0412		1346765	131567;2;1783272;201174;1760;85007;1762;1763;77643;1773;1346765	cellular organisms;Bacteria;Terrabacteria group;Actinomycetota;Actinomycetes;Corynebacteriales;Mycobacteriaceae;Mycobacterium;Mycobacterium tuberculosis complex;Mycobacterium tuberculosis;Mycobacterium tuberculosis PanR0412	Bacteria	Bacteria	Actinomycetota	Actinomycetes	Corynebacteriales	Mycobacteriaceae	Mycobacterium	Mycobacterium tuberculosis	Complete	PanR0412				279																Good	2013-08-02T00:00:00Z			PRJNA208605	SAMN02471067	GCA_000443445.1		CM002058.1	Texas A&M University	Complete	Illumina GAIIx	47.0x	in-house software v. 10/18/2012
1.34677e+06	Mycobacterium tuberculosis PanR0411		1346766	131567;2;1783272;201174;1760;85007;1762;1763;77643;1773;1346766	cellular organisms;Bacteria;Terrabacteria group;Actinomycetota;Actinomycetes;Corynebacteriales;Mycobacteriaceae;Mycobacterium;Mycobacterium tuberculosis complex;Mycobacterium tuberculosis;Mycobacterium tuberculosis PanR0411	Bacteria	Bacteria	Actinomycetota	Actinomycetes	Corynebacteriales	Mycobacteriaceae	Mycobacterium	Mycobacterium tuberculosis	Complete	PanR0411				279																Good	2013-08-02T00:00:00Z			PRJNA208604	SAMN02471104	GCA_000443485.1		CM002060.1	Texas A&M University	Complete	Illumina GAIIx	73.0x	in-house software v. 10/18/2012
1.34677e+06	Mycobacterium tuberculosis PanR0410		1346767	131567;2;1783272;201174;1760;85007;1762;1763;77643;1773;1346767	cellular organisms;Bacteria;Terrabacteria group;Actinomycetota;Actinomycetes;Corynebacteriales;Mycobacteriaceae;Mycobacterium;Mycobacterium tuberculosis complex;Mycobacterium tuberculosis;Mycobacterium tuberculosis PanR0410	Bacteria	Bacteria	Actinomycetota	Actinomycetes	Corynebacteriales	Mycobacteriaceae	Mycobacterium	Mycobacterium tuberculosis	Complete	PanR0410				279																Good	2013-08-02T00:00:00Z			PRJNA208603	SAMN02471081	GCA_000443465.1		CM002059.1	Texas A&M University	Complete	Illumina GAIIx	67.0x	in-house software v. 10/18/2012
1.34677e+06	Mycobacterium tuberculosis PanR0409		1346768	131567;2;1783272;201174;1760;85007;1762;1763;77643;1773;1346768	cellular organisms;Bacteria;Terrabacteria group;Actinomycetota;Actinomycetes;Corynebacteriales;Mycobacteriaceae;Mycobacterium;Mycobacterium tuberculosis complex;Mycobacterium tuberculosis;Mycobacterium tuberculosis PanR0409	Bacteria	Bacteria	Actinomycetota	Actinomycetes	Corynebacteriales	Mycobacteriaceae	Mycobacterium	Mycobacterium tuberculosis	Complete	PanR0409				279																Good	2013-08-02T00:00:00Z			PRJNA208602	SAMN02471070	GCA_000443505.1		CM002061.1	Texas A&M University	Complete	Illumina GAIIx	69.0x	in-house software v. 10/18/2012
1.34677e+06	Mycobacterium tuberculosis PanR0407		1346770	131567;2;1783272;201174;1760;85007;1762;1763;77643;1773;1346770	cellular organisms;Bacteria;Terrabacteria group;Actinomycetota;Actinomycetes;Corynebacteriales;Mycobacteriaceae;Mycobacterium;Mycobacterium tuberculosis complex;Mycobacterium tuberculosis;Mycobacterium tuberculosis PanR0407	Bacteria	Bacteria	Actinomycetota	Actinomycetes	Corynebacteriales	Mycobacteriaceae	Mycobacterium	Mycobacterium tuberculosis	Complete	PanR0407				279																Good	2013-08-02T00:00:00Z			PRJNA208600	SAMN02471043	GCA_000443525.1		CM002062.1	Texas A&M University	Complete	Illumina GAIIx	37.0x	in-house software v. 10/18/2012
1.34677e+06	Mycobacterium tuberculosis PanR0405		1346771	131567;2;1783272;201174;1760;85007;1762;1763;77643;1773;1346771	cellular organisms;Bacteria;Terrabacteria group;Actinomycetota;Actinomycetes;Corynebacteriales;Mycobacteriaceae;Mycobacterium;Mycobacterium tuberculosis complex;Mycobacterium tuberculosis;Mycobacterium tuberculosis PanR0405	Bacteria	Bacteria	Actinomycetota	Actinomycetes	Corynebacteriales	Mycobacteriaceae	Mycobacterium	Mycobacterium tuberculosis	Complete	PanR0405				279																Good	2013-08-02T00:00:00Z			PRJNA208599	SAMN02471044	GCA_000443545.1		CM002063.1	Texas A&M University	Complete	Illumina GAIIx	138.0x	in-house software v. 10/18/2012
1.34677e+06	Mycobacterium tuberculosis PanR0404		1346772	131567;2;1783272;201174;1760;85007;1762;1763;77643;1773;1346772	cellular organisms;Bacteria;Terrabacteria group;Actinomycetota;Actinomycetes;Corynebacteriales;Mycobacteriaceae;Mycobacterium;Mycobacterium tuberculosis complex;Mycobacterium tuberculosis;Mycobacterium tuberculosis PanR0404	Bacteria	Bacteria	Actinomycetota	Actinomycetes	Corynebacteriales	Mycobacteriaceae	Mycobacterium	Mycobacterium tuberculosis	Complete	PanR0404				279																Good	2013-08-02T00:00:00Z			PRJNA208598	SAMN02471093	GCA_000443575.1		CM002064.1	Texas A&M University	Complete	Illumina GAIIx	71.0x	in-house software v. 10/18/2012
1.34677e+06	Mycobacterium tuberculosis PanR0403		1346773	131567;2;1783272;201174;1760;85007;1762;1763;77643;1773;1346773	cellular organisms;Bacteria;Terrabacteria group;Actinomycetota;Actinomycetes;Corynebacteriales;Mycobacteriaceae;Mycobacterium;Mycobacterium tuberculosis complex;Mycobacterium tuberculosis;Mycobacterium tuberculosis PanR0403	Bacteria	Bacteria	Actinomycetota	Actinomycetes	Corynebacteriales	Mycobacteriaceae	Mycobacterium	Mycobacterium tuberculosis	Complete	PanR0403				400																Good	2013-08-02T00:00:00Z			PRJNA208597	SAMN02471082	GCA_000443595.1		CM002065.1	Texas A&M University	Complete	Illumina GAIIx	68.0x	in-house software v. 10/18/2012
1.34677e+06	Mycobacterium tuberculosis PanR0402		1346774	131567;2;1783272;201174;1760;85007;1762;1763;77643;1773;1346774	cellular organisms;Bacteria;Terrabacteria group;Actinomycetota;Actinomycetes;Corynebacteriales;Mycobacteriaceae;Mycobacterium;Mycobacterium tuberculosis complex;Mycobacterium tuberculosis;Mycobacterium tuberculosis PanR0402	Bacteria	Bacteria	Actinomycetota	Actinomycetes	Corynebacteriales	Mycobacteriaceae	Mycobacterium	Mycobacterium tuberculosis	Complete	PanR0402				411																Good	2013-08-02T00:00:00Z			PRJNA208596	SAMN02471045	GCA_000443615.1		CM002066.1	Texas A&M University	Complete	Illumina GAIIx	64.0x	in-house software v. 10/18/2012
1.34678e+06	Mycobacterium tuberculosis PanR0401		1346775	131567;2;1783272;201174;1760;85007;1762;1763;77643;1773;1346775	cellular organisms;Bacteria;Terrabacteria group;Actinomycetota;Actinomycetes;Corynebacteriales;Mycobacteriaceae;Mycobacterium;Mycobacterium tuberculosis complex;Mycobacterium tuberculosis;Mycobacterium tuberculosis PanR0401	Bacteria	Bacteria	Actinomycetota	Actinomycetes	Corynebacteriales	Mycobacteriaceae	Mycobacterium	Mycobacterium tuberculosis	Complete	PanR0401				279																Good	2013-08-02T00:00:00Z			PRJNA208595	SAMN02471071	GCA_000443635.1		CM002067.1	Texas A&M University	Complete	Illumina GAIIx	44.0x	in-house software v. 10/18/2012
1.34678e+06	Mycobacterium tuberculosis PanR0317		1346776	131567;2;1783272;201174;1760;85007;1762;1763;77643;1773;1346776	cellular organisms;Bacteria;Terrabacteria group;Actinomycetota;Actinomycetes;Corynebacteriales;Mycobacteriaceae;Mycobacterium;Mycobacterium tuberculosis complex;Mycobacterium tuberculosis;Mycobacterium tuberculosis PanR0317	Bacteria	Bacteria	Actinomycetota	Actinomycetes	Corynebacteriales	Mycobacteriaceae	Mycobacterium	Mycobacterium tuberculosis	Complete	PanR0317				279																Good	2013-08-02T00:00:00Z			PRJNA208585	SAMN02471083	GCA_000443655.1		CM002068.1	Texas A&M University	Complete	Illumina GAIIx	27.0x	in-house software v. 10/18/2012
1.34678e+06	Mycobacterium tuberculosis PanR0316		1346777	131567;2;1783272;201174;1760;85007;1762;1763;77643;1773;1346777	cellular organisms;Bacteria;Terrabacteria group;Actinomycetota;Actinomycetes;Corynebacteriales;Mycobacteriaceae;Mycobacterium;Mycobacterium tuberculosis complex;Mycobacterium tuberculosis;Mycobacterium tuberculosis PanR0316	Bacteria	Bacteria	Actinomycetota	Actinomycetes	Corynebacteriales	Mycobacteriaceae	Mycobacterium	Mycobacterium tuberculosis	Complete	PanR0316				324																Good	2013-08-02T00:00:00Z			PRJNA208584	SAMN02471066	GCA_000443675.1		CM002069.1	Texas A&M University	Complete	Illumina GAIIx	76.0x	in-house software v. 10/18/2012
1.34678e+06	Mycobacterium tuberculosis PanR0315		1346778	131567;2;1783272;201174;1760;85007;1762;1763;77643;1773;1346778	cellular organisms;Bacteria;Terrabacteria group;Actinomycetota;Actinomycetes;Corynebacteriales;Mycobacteriaceae;Mycobacterium;Mycobacterium tuberculosis complex;Mycobacterium tuberculosis;Mycobacterium tuberculosis PanR0315	Bacteria	Bacteria	Actinomycetota	Actinomycetes	Corynebacteriales	Mycobacteriaceae	Mycobacterium	Mycobacterium tuberculosis	Complete	PanR0315				215																Good	2013-08-02T00:00:00Z			PRJNA208583	SAMN02471046	GCA_000443695.1		CM002070.1	Texas A&M University	Complete	Illumina GAIIx	42.0x	in-house software v. 10/18/2012
1.34678e+06	Mycobacterium tuberculosis PanR0314		1346779	131567;2;1783272;201174;1760;85007;1762;1763;77643;1773;1346779	cellular organisms;Bacteria;Terrabacteria group;Actinomycetota;Actinomycetes;Corynebacteriales;Mycobacteriaceae;Mycobacterium;Mycobacterium tuberculosis complex;Mycobacterium tuberculosis;Mycobacterium tuberculosis PanR0314	Bacteria	Bacteria	Actinomycetota	Actinomycetes	Corynebacteriales	Mycobacteriaceae	Mycobacterium	Mycobacterium tuberculosis	Complete	PanR0314				279																Good	2013-08-02T00:00:00Z			PRJNA208582	SAMN02471109	GCA_000443715.1		CM002073.1	Texas A&M University	Complete	Illumina GAIIx	81.0x	in-house software v. 10/18/2012
1.34678e+06	Mycobacterium tuberculosis PanR0313		1346780	131567;2;1783272;201174;1760;85007;1762;1763;77643;1773;1346780	cellular organisms;Bacteria;Terrabacteria group;Actinomycetota;Actinomycetes;Corynebacteriales;Mycobacteriaceae;Mycobacterium;Mycobacterium tuberculosis complex;Mycobacterium tuberculosis;Mycobacterium tuberculosis PanR0313	Bacteria	Bacteria	Actinomycetota	Actinomycetes	Corynebacteriales	Mycobacteriaceae	Mycobacterium	Mycobacterium tuberculosis	Complete	PanR0313				279																Good	2013-08-02T00:00:00Z			PRJNA208581	SAMN02471105	GCA_000443795.1		CM002072.1	Texas A&M University	Complete	Illumina GAIIx	78.0x	in-house software v. 10/18/2012
1.34678e+06	Mycobacterium tuberculosis PanR0311		1346781	131567;2;1783272;201174;1760;85007;1762;1763;77643;1773;1346781	cellular organisms;Bacteria;Terrabacteria group;Actinomycetota;Actinomycetes;Corynebacteriales;Mycobacteriaceae;Mycobacterium;Mycobacterium tuberculosis complex;Mycobacterium tuberculosis;Mycobacterium tuberculosis PanR0311	Bacteria	Bacteria	Actinomycetota	Actinomycetes	Corynebacteriales	Mycobacteriaceae	Mycobacterium	Mycobacterium tuberculosis	Complete	PanR0311				279																Good	2013-08-02T00:00:00Z			PRJNA208580	SAMN02471084	GCA_000443935.1		CM002080.1	Texas A&M University	Complete	Illumina GAIIx	35.0x	in-house software v. 10/18/2012
1.34678e+06	Mycobacterium tuberculosis PanR0309		1346782	131567;2;1783272;201174;1760;85007;1762;1763;77643;1773;1346782	cellular organisms;Bacteria;Terrabacteria group;Actinomycetota;Actinomycetes;Corynebacteriales;Mycobacteriaceae;Mycobacterium;Mycobacterium tuberculosis complex;Mycobacterium tuberculosis;Mycobacterium tuberculosis PanR0309	Bacteria	Bacteria	Actinomycetota	Actinomycetes	Corynebacteriales	Mycobacteriaceae	Mycobacterium	Mycobacterium tuberculosis	Complete	PanR0309				215																Good	2013-08-02T00:00:00Z			PRJNA208579	SAMN02471091	GCA_000443755.1		CM002071.1	Texas A&M University	Complete	Illumina GAIIx	146.0x	in-house software v. 10/18/2012
1.34678e+06	Mycobacterium tuberculosis PanR0308		1346783	131567;2;1783272;201174;1760;85007;1762;1763;77643;1773;1346783	cellular organisms;Bacteria;Terrabacteria group;Actinomycetota;Actinomycetes;Corynebacteriales;Mycobacteriaceae;Mycobacterium;Mycobacterium tuberculosis complex;Mycobacterium tuberculosis;Mycobacterium tuberculosis PanR0308	Bacteria	Bacteria	Actinomycetota	Actinomycetes	Corynebacteriales	Mycobacteriaceae	Mycobacterium	Mycobacterium tuberculosis	Complete	PanR0308				279																Good	2013-08-02T00:00:00Z			PRJNA208578	SAMN02471047	GCA_000443815.1		CM002076.1	Texas A&M University	Complete	Illumina GAIIx	130.0x	in-house software v. 10/18/2012
1.34678e+06	Mycobacterium tuberculosis PanR0307		1346784	131567;2;1783272;201174;1760;85007;1762;1763;77643;1773;1346784	cellular organisms;Bacteria;Terrabacteria group;Actinomycetota;Actinomycetes;Corynebacteriales;Mycobacteriaceae;Mycobacterium;Mycobacterium tuberculosis complex;Mycobacterium tuberculosis;Mycobacterium tuberculosis PanR0307	Bacteria	Bacteria	Actinomycetota	Actinomycetes	Corynebacteriales	Mycobacteriaceae	Mycobacterium	Mycobacterium tuberculosis	Complete	PanR0307				279																Good	2013-08-02T00:00:00Z			PRJNA208577	SAMN02471080	GCA_000443835.1		CM002077.1	Texas A&M University	Complete	Illumina GAIIx	111.0x	in-house software v. 10/18/2012
1.34679e+06	Mycobacterium tuberculosis PanR0306		1346785	131567;2;1783272;201174;1760;85007;1762;1763;77643;1773;1346785	cellular organisms;Bacteria;Terrabacteria group;Actinomycetota;Actinomycetes;Corynebacteriales;Mycobacteriaceae;Mycobacterium;Mycobacterium tuberculosis complex;Mycobacterium tuberculosis;Mycobacterium tuberculosis PanR0306	Bacteria	Bacteria	Actinomycetota	Actinomycetes	Corynebacteriales	Mycobacteriaceae	Mycobacterium	Mycobacterium tuberculosis	Complete	PanR0306				279																Good	2013-08-02T00:00:00Z			PRJNA208576	SAMN02471048	GCA_000443855.1		CM002079.1	Texas A&M University	Complete	Illumina GAIIx	49.0x	in-house software v. 1
1.34679e+06	Mycobacterium tuberculosis PanR0305		1346786	131567;2;1783272;201174;1760;85007;1762;1763;77643;1773;1346786	cellular organisms;Bacteria;Terrabacteria group;Actinomycetota;Actinomycetes;Corynebacteriales;Mycobacteriaceae;Mycobacterium;Mycobacterium tuberculosis complex;Mycobacterium tuberculosis;Mycobacterium tuberculosis PanR0305	Bacteria	Bacteria	Actinomycetota	Actinomycetes	Corynebacteriales	Mycobacteriaceae	Mycobacterium	Mycobacterium tuberculosis	Complete	PanR0305				277																Good	2013-08-02T00:00:00Z			PRJNA208575	SAMN02471092	GCA_000443915.1		CM002078.1	Texas A&M University	Complete	Illumina GAIIx	46.0x	in house software v. 10/18/2012
1.34679e+06	Mycobacterium tuberculosis PanR0304		1346787	131567;2;1783272;201174;1760;85007;1762;1763;77643;1773;1346787	cellular organisms;Bacteria;Terrabacteria group;Actinomycetota;Actinomycetes;Corynebacteriales;Mycobacteriaceae;Mycobacterium;Mycobacterium tuberculosis complex;Mycobacterium tuberculosis;Mycobacterium tuberculosis PanR0304	Bacteria	Bacteria	Actinomycetota	Actinomycetes	Corynebacteriales	Mycobacteriaceae	Mycobacterium	Mycobacterium tuberculosis	Complete	PanR0304				279																Good	2013-08-02T00:00:00Z			PRJNA208574	SAMN02471110	GCA_000443875.1		CM002074.1	Texas A&M University	Complete	Illumina GAIIx	43.0x	in-house software v. 10/18/2012
1.34679e+06	Mycobacterium tuberculosis PanR0301		1346788	131567;2;1783272;201174;1760;85007;1762;1763;77643;1773;1346788	cellular organisms;Bacteria;Terrabacteria group;Actinomycetota;Actinomycetes;Corynebacteriales;Mycobacteriaceae;Mycobacterium;Mycobacterium tuberculosis complex;Mycobacterium tuberculosis;Mycobacterium tuberculosis PanR0301	Bacteria	Bacteria	Actinomycetota	Actinomycetes	Corynebacteriales	Mycobacteriaceae	Mycobacterium	Mycobacterium tuberculosis	Complete	PanR0301				277																Good	2013-08-02T00:00:00Z			PRJNA208573	SAMN02471049	GCA_000443895.1		CM002075.1	Texas A&M University	Complete	Illumina GAIIx	85.0x	in-house software v. 10/18/2012
1.35257e+06	Mycobacterium tuberculosis PanR0501		1352570	131567;2;1783272;201174;1760;85007;1762;1763;77643;1773;1352570	cellular organisms;Bacteria;Terrabacteria group;Actinomycetota;Actinomycetes;Corynebacteriales;Mycobacteriaceae;Mycobacterium;Mycobacterium tuberculosis complex;Mycobacterium tuberculosis;Mycobacterium tuberculosis PanR0501	Bacteria	Bacteria	Actinomycetota	Actinomycetes	Corynebacteriales	Mycobacteriaceae	Mycobacterium	Mycobacterium tuberculosis	Complete	PanR0501				279																Good	2013-08-05T00:00:00Z	23884993		PRJNA210047	SAMN02471050	GCA_000445245.1		CM002127.1	Texas A&M University	Complete	Illumina GAIIx	74.0x	in-house software v. 10/18/2012
1.35257e+06	Mycobacterium tuberculosis PanR0503		1352571	131567;2;1783272;201174;1760;85007;1762;1763;77643;1773;1352571	cellular organisms;Bacteria;Terrabacteria group;Actinomycetota;Actinomycetes;Corynebacteriales;Mycobacteriaceae;Mycobacterium;Mycobacterium tuberculosis complex;Mycobacterium tuberculosis;Mycobacterium tuberculosis PanR0503	Bacteria	Bacteria	Actinomycetota	Actinomycetes	Corynebacteriales	Mycobacteriaceae	Mycobacterium	Mycobacterium tuberculosis	Complete	PanR0503				279																Good	2013-08-05T00:00:00Z	23884993		PRJNA210048	SAMN02471074	GCA_000445265.1		CM002126.1	Texas A&M University	Complete	Illumina GAIIx	29.0x	in-house software v. 10/18/2012
1.35257e+06	Mycobacterium tuberculosis PanR0505		1352572	131567;2;1783272;201174;1760;85007;1762;1763;77643;1773;1352572	cellular organisms;Bacteria;Terrabacteria group;Actinomycetota;Actinomycetes;Corynebacteriales;Mycobacteriaceae;Mycobacterium;Mycobacterium tuberculosis complex;Mycobacterium tuberculosis;Mycobacterium tuberculosis PanR0505	Bacteria	Bacteria	Actinomycetota	Actinomycetes	Corynebacteriales	Mycobacteriaceae	Mycobacterium	Mycobacterium tuberculosis	Complete	PanR0505				279																Good	2013-08-05T00:00:00Z	23884993		PRJNA210049	SAMN02471058	GCA_000445285.1		CM002125.1	Texas A&M University	Complete	Illumina GAIIx	69.0x	in-house software v. 10/18/2012
1.35257e+06	Mycobacterium tuberculosis PanR0601		1352573	131567;2;1783272;201174;1760;85007;1762;1763;77643;1773;1352573	cellular organisms;Bacteria;Terrabacteria group;Actinomycetota;Actinomycetes;Corynebacteriales;Mycobacteriaceae;Mycobacterium;Mycobacterium tuberculosis complex;Mycobacterium tuberculosis;Mycobacterium tuberculosis PanR0601	Bacteria	Bacteria	Actinomycetota	Actinomycetes	Corynebacteriales	Mycobacteriaceae	Mycobacterium	Mycobacterium tuberculosis	Complete	PanR0601				279																Good	2013-08-05T00:00:00Z	23884993		PRJNA210050	SAMN02471075	GCA_000445305.1		CM002124.1	Texas A&M University	Complete	Illumina GAIIx	38.0x	in-house software v. 10/18/2012
1.35257e+06	Mycobacterium tuberculosis PanR0602		1352574	131567;2;1783272;201174;1760;85007;1762;1763;77643;1773;1352574	cellular organisms;Bacteria;Terrabacteria group;Actinomycetota;Actinomycetes;Corynebacteriales;Mycobacteriaceae;Mycobacterium;Mycobacterium tuberculosis complex;Mycobacterium tuberculosis;Mycobacterium tuberculosis PanR0602	Bacteria	Bacteria	Actinomycetota	Actinomycetes	Corynebacteriales	Mycobacteriaceae	Mycobacterium	Mycobacterium tuberculosis	Complete	PanR0602				279																Good	2013-08-05T00:00:00Z			PRJNA210051	SAMN02471059	GCA_000445325.1		CM002122.1	Texas A&M University	Complete	Illumina GAIIx	73.0x	in-house software v. 10/18/2012
1.35258e+06	Mycobacterium tuberculosis PanR0603		1352575	131567;2;1783272;201174;1760;85007;1762;1763;77643;1773;1352575	cellular organisms;Bacteria;Terrabacteria group;Actinomycetota;Actinomycetes;Corynebacteriales;Mycobacteriaceae;Mycobacterium;Mycobacterium tuberculosis complex;Mycobacterium tuberculosis;Mycobacterium tuberculosis PanR0603	Bacteria	Bacteria	Actinomycetota	Actinomycetes	Corynebacteriales	Mycobacteriaceae	Mycobacterium	Mycobacterium tuberculosis	Complete	PanR0603				279																Good	2013-08-05T00:00:00Z	23884993		PRJNA210052	SAMN02471094	GCA_000445345.1		CM002121.1	Texas A&M University	Complete	Illumina GAIIx	56.0x	in-house software v. 10/18/2012
1.35258e+06	Mycobacterium tuberculosis PanR0604		1352576	131567;2;1783272;201174;1760;85007;1762;1763;77643;1773;1352576	cellular organisms;Bacteria;Terrabacteria group;Actinomycetota;Actinomycetes;Corynebacteriales;Mycobacteriaceae;Mycobacterium;Mycobacterium tuberculosis complex;Mycobacterium tuberculosis;Mycobacterium tuberculosis PanR0604	Bacteria	Bacteria	Actinomycetota	Actinomycetes	Corynebacteriales	Mycobacteriaceae	Mycobacterium	Mycobacterium tuberculosis	Complete	PanR0604				279																Good	2013-08-05T00:00:00Z	23884993		PRJNA210053	SAMN02471051	GCA_000445365.1		CM002120.1	Texas A&M University	Complete	Illumina GAIIx	23.0x	in-house software v. 10/18/2012
1.35258e+06	Mycobacterium tuberculosis PanR0605		1352577	131567;2;1783272;201174;1760;85007;1762;1763;77643;1773;1352577	cellular organisms;Bacteria;Terrabacteria group;Actinomycetota;Actinomycetes;Corynebacteriales;Mycobacteriaceae;Mycobacterium;Mycobacterium tuberculosis complex;Mycobacterium tuberculosis;Mycobacterium tuberculosis PanR0605	Bacteria	Bacteria	Actinomycetota	Actinomycetes	Corynebacteriales	Mycobacteriaceae	Mycobacterium	Mycobacterium tuberculosis	Complete	PanR0605				276																Good	2013-08-05T00:00:00Z	23884993		PRJNA210054	SAMN02471060	GCA_000445515.1		CM002123.1	Texas A&M University	Complete	Illumina GAIIx	67.0x	in-house software v. 10/18/2012
1.35258e+06	Mycobacterium tuberculosis PanR0606		1352578	131567;2;1783272;201174;1760;85007;1762;1763;77643;1773;1352578	cellular organisms;Bacteria;Terrabacteria group;Actinomycetota;Actinomycetes;Corynebacteriales;Mycobacteriaceae;Mycobacterium;Mycobacterium tuberculosis complex;Mycobacterium tuberculosis;Mycobacterium tuberculosis PanR0606	Bacteria	Bacteria	Actinomycetota	Actinomycetes	Corynebacteriales	Mycobacteriaceae	Mycobacterium	Mycobacterium tuberculosis	Complete	PanR0606				215																Good	2013-08-05T00:00:00Z	23884993		PRJNA210055	SAMN02471100	GCA_000445535.1		CM002119.1	Texas A&M University	Complete	Illumina GAIIx	79.0x	in-house software v. 10/18/2012
1.35258e+06	Mycobacterium tuberculosis PanR0607		1352579	131567;2;1783272;201174;1760;85007;1762;1763;77643;1773;1352579	cellular organisms;Bacteria;Terrabacteria group;Actinomycetota;Actinomycetes;Corynebacteriales;Mycobacteriaceae;Mycobacterium;Mycobacterium tuberculosis complex;Mycobacterium tuberculosis;Mycobacterium tuberculosis PanR0607	Bacteria	Bacteria	Actinomycetota	Actinomycetes	Corynebacteriales	Mycobacteriaceae	Mycobacterium	Mycobacterium tuberculosis	Complete	PanR0607				279																Good	2013-08-05T00:00:00Z	23884993		PRJNA210056	SAMN02471061	GCA_000445555.1		CM002114.1	Texas A&M University	Complete	Illumina GAIIx	118.0x	in-house software v. 10/18/2012
1.35258e+06	Mycobacterium tuberculosis PanR0609		1352580	131567;2;1783272;201174;1760;85007;1762;1763;77643;1773;1352580	cellular organisms;Bacteria;Terrabacteria group;Actinomycetota;Actinomycetes;Corynebacteriales;Mycobacteriaceae;Mycobacterium;Mycobacterium tuberculosis complex;Mycobacterium tuberculosis;Mycobacterium tuberculosis PanR0609	Bacteria	Bacteria	Actinomycetota	Actinomycetes	Corynebacteriales	Mycobacteriaceae	Mycobacterium	Mycobacterium tuberculosis	Complete	PanR0609				279																Good	2013-08-05T00:00:00Z	23884993		PRJNA210057	SAMN02471052	GCA_000445575.1		CM002116.1	Texas A&M University	Complete	Illumina GAIIx	102.0x	in-house software v. 10/18/2012
1.35258e+06	Mycobacterium tuberculosis PanR0610		1352581	131567;2;1783272;201174;1760;85007;1762;1763;77643;1773;1352581	cellular organisms;Bacteria;Terrabacteria group;Actinomycetota;Actinomycetes;Corynebacteriales;Mycobacteriaceae;Mycobacterium;Mycobacterium tuberculosis complex;Mycobacterium tuberculosis;Mycobacterium tuberculosis PanR0610	Bacteria	Bacteria	Actinomycetota	Actinomycetes	Corynebacteriales	Mycobacteriaceae	Mycobacterium	Mycobacterium tuberculosis	Complete	PanR0610				279																Good	2013-08-05T00:00:00Z	23884993		PRJNA210058	SAMN02471076	GCA_000445595.1		CM002118.1	Texas A&M University	Complete	Illumina GAIIx	79.0x	in-house software v. 10/18/2012
1.35258e+06	Mycobacterium tuberculosis PanR0611		1352582	131567;2;1783272;201174;1760;85007;1762;1763;77643;1773;1352582	cellular organisms;Bacteria;Terrabacteria group;Actinomycetota;Actinomycetes;Corynebacteriales;Mycobacteriaceae;Mycobacterium;Mycobacterium tuberculosis complex;Mycobacterium tuberculosis;Mycobacterium tuberculosis PanR0611	Bacteria	Bacteria	Actinomycetota	Actinomycetes	Corynebacteriales	Mycobacteriaceae	Mycobacterium	Mycobacterium tuberculosis	Complete	PanR0611				323																Good	2013-08-05T00:00:00Z	23884993		PRJNA210059	SAMN02471111	GCA_000445615.1		CM002115.1	Texas A&M University	Complete	Illumina GAIIx	87.0x	in-house software v. 10/18/2012
1.35258e+06	Mycobacterium tuberculosis PanR0702		1352583	131567;2;1783272;201174;1760;85007;1762;1763;77643;1773;1352583	cellular organisms;Bacteria;Terrabacteria group;Actinomycetota;Actinomycetes;Corynebacteriales;Mycobacteriaceae;Mycobacterium;Mycobacterium tuberculosis complex;Mycobacterium tuberculosis;Mycobacterium tuberculosis PanR0702	Bacteria	Bacteria	Actinomycetota	Actinomycetes	Corynebacteriales	Mycobacteriaceae	Mycobacterium	Mycobacterium tuberculosis	Complete	PanR0702				279																Good	2013-08-05T00:00:00Z	23884993		PRJNA210060	SAMN02471095	GCA_000445635.1		CM002117.1	Texas A&M University	Complete	Illumina GAIIx	58.0x	in-house software v. 10/18/2012
1.35258e+06	Mycobacterium tuberculosis PanR0703		1352584	131567;2;1783272;201174;1760;85007;1762;1763;77643;1773;1352584	cellular organisms;Bacteria;Terrabacteria group;Actinomycetota;Actinomycetes;Corynebacteriales;Mycobacteriaceae;Mycobacterium;Mycobacterium tuberculosis complex;Mycobacterium tuberculosis;Mycobacterium tuberculosis PanR0703	Bacteria	Bacteria	Actinomycetota	Actinomycetes	Corynebacteriales	Mycobacteriaceae	Mycobacterium	Mycobacterium tuberculosis	Complete	PanR0703				323																Good	2013-08-05T00:00:00Z	23884993		PRJNA210061	SAMN02471101	GCA_000445655.1		CM002113.1	Texas A&M University	Complete	Illumina GAIIx	70.0x	in-house software v. 10/18/2012
1.35259e+06	Mycobacterium tuberculosis PanR0707		1352585	131567;2;1783272;201174;1760;85007;1762;1763;77643;1773;1352585	cellular organisms;Bacteria;Terrabacteria group;Actinomycetota;Actinomycetes;Corynebacteriales;Mycobacteriaceae;Mycobacterium;Mycobacterium tuberculosis complex;Mycobacterium tuberculosis;Mycobacterium tuberculosis PanR0707	Bacteria	Bacteria	Actinomycetota	Actinomycetes	Corynebacteriales	Mycobacteriaceae	Mycobacterium	Mycobacterium tuberculosis	Complete	PanR0707				279																Good	2013-08-05T00:00:00Z	23884993		PRJNA210062	SAMN02471112	GCA_000445675.1		CM002111.1	Texas A&M University	Complete	Illumina GAIIx	90.0x	in-house software v. 10/18/2012
1.35259e+06	Mycobacterium tuberculosis PanR0708		1352586	131567;2;1783272;201174;1760;85007;1762;1763;77643;1773;1352586	cellular organisms;Bacteria;Terrabacteria group;Actinomycetota;Actinomycetes;Corynebacteriales;Mycobacteriaceae;Mycobacterium;Mycobacterium tuberculosis complex;Mycobacterium tuberculosis;Mycobacterium tuberculosis PanR0708	Bacteria	Bacteria	Actinomycetota	Actinomycetes	Corynebacteriales	Mycobacteriaceae	Mycobacterium	Mycobacterium tuberculosis	Complete	PanR0708				323																Good	2013-08-05T00:00:00Z	23884993		PRJNA210063	SAMN02471102	GCA_000445695.1		CM002109.1	Texas A&M University	Complete	Illumina GAIIx	75.0x	in-house software v. 10/18/2012
1.35259e+06	Mycobacterium tuberculosis PanR0801		1352587	131567;2;1783272;201174;1760;85007;1762;1763;77643;1773;1352587	cellular organisms;Bacteria;Terrabacteria group;Actinomycetota;Actinomycetes;Corynebacteriales;Mycobacteriaceae;Mycobacterium;Mycobacterium tuberculosis complex;Mycobacterium tuberculosis;Mycobacterium tuberculosis PanR0801	Bacteria	Bacteria	Actinomycetota	Actinomycetes	Corynebacteriales	Mycobacteriaceae	Mycobacterium	Mycobacterium tuberculosis	Complete	PanR0801				215																Good	2013-08-05T00:00:00Z	23884993		PRJNA210064	SAMN02471096	GCA_000445715.1		CM002112.1	Texas A&M University	Complete	Illumina GAIIx	73.0x	in-house software v. 10/18/2012
1.35259e+06	Mycobacterium tuberculosis PanR0803		1352588	131567;2;1783272;201174;1760;85007;1762;1763;77643;1773;1352588	cellular organisms;Bacteria;Terrabacteria group;Actinomycetota;Actinomycetes;Corynebacteriales;Mycobacteriaceae;Mycobacterium;Mycobacterium tuberculosis complex;Mycobacterium tuberculosis;Mycobacterium tuberculosis PanR0803	Bacteria	Bacteria	Actinomycetota	Actinomycetes	Corynebacteriales	Mycobacteriaceae	Mycobacterium	Mycobacterium tuberculosis	Complete	PanR0803				279																Good	2013-08-05T00:00:00Z	23884993		PRJNA210065	SAMN02471062	GCA_000445735.1		CM002108.1	Texas A&M University	Complete	Illumina GAIIx	116.0x	in-house software v. 10/18/2012
1.35259e+06	Mycobacterium tuberculosis PanR0804		1352589	131567;2;1783272;201174;1760;85007;1762;1763;77643;1773;1352589	cellular organisms;Bacteria;Terrabacteria group;Actinomycetota;Actinomycetes;Corynebacteriales;Mycobacteriaceae;Mycobacterium;Mycobacterium tuberculosis complex;Mycobacterium tuberculosis;Mycobacterium tuberculosis PanR0804	Bacteria	Bacteria	Actinomycetota	Actinomycetes	Corynebacteriales	Mycobacteriaceae	Mycobacterium	Mycobacterium tuberculosis	Complete	PanR0804				415																Good	2013-08-05T00:00:00Z	23884993		PRJNA210066	SAMN02471053	GCA_000445755.1		CM002110.1	Texas A&M University	Complete	Illumina GAIIx	104.0x	in-house software v. 10/18/2012
1.35259e+06	Mycobacterium tuberculosis PanR0805		1352590	131567;2;1783272;201174;1760;85007;1762;1763;77643;1773;1352590	cellular organisms;Bacteria;Terrabacteria group;Actinomycetota;Actinomycetes;Corynebacteriales;Mycobacteriaceae;Mycobacterium;Mycobacterium tuberculosis complex;Mycobacterium tuberculosis;Mycobacterium tuberculosis PanR0805	Bacteria	Bacteria	Actinomycetota	Actinomycetes	Corynebacteriales	Mycobacteriaceae	Mycobacterium	Mycobacterium tuberculosis	Complete	PanR0805				323																Good	2013-08-05T00:00:00Z	23884993		PRJNA210067	SAMN02471054	GCA_000445775.1		CM002107.1	Texas A&M University	Complete	Illumina GAIIx	39.0x	in-house software v. 10/18/2012
1.35259e+06	Mycobacterium tuberculosis PanR0902		1352591	131567;2;1783272;201174;1760;85007;1762;1763;77643;1773;1352591	cellular organisms;Bacteria;Terrabacteria group;Actinomycetota;Actinomycetes;Corynebacteriales;Mycobacteriaceae;Mycobacterium;Mycobacterium tuberculosis complex;Mycobacterium tuberculosis;Mycobacterium tuberculosis PanR0902	Bacteria	Bacteria	Actinomycetota	Actinomycetes	Corynebacteriales	Mycobacteriaceae	Mycobacterium	Mycobacterium tuberculosis	Complete	PanR0902				276																Good	2013-08-05T00:00:00Z	23884993		PRJNA210068	SAMN02471077	GCA_000445795.1		CM002106.1	Texas A&M University	Complete	Illumina GAIIx	49.0x	in-house software v. 10/18/2012
1.35259e+06	Mycobacterium tuberculosis PanR0903		1352592	131567;2;1783272;201174;1760;85007;1762;1763;77643;1773;1352592	cellular organisms;Bacteria;Terrabacteria group;Actinomycetota;Actinomycetes;Corynebacteriales;Mycobacteriaceae;Mycobacterium;Mycobacterium tuberculosis complex;Mycobacterium tuberculosis;Mycobacterium tuberculosis PanR0903	Bacteria	Bacteria	Actinomycetota	Actinomycetes	Corynebacteriales	Mycobacteriaceae	Mycobacterium	Mycobacterium tuberculosis	Complete	PanR0903				279																Good	2013-08-05T00:00:00Z	23884993		PRJNA210069	SAMN02471097	GCA_000445815.1		CM002105.1	Texas A&M University	Complete	Illumina GAIIx	98.0x	in-house software v. 10/18/2012
1.35259e+06	Mycobacterium tuberculosis PanR0904		1352593	131567;2;1783272;201174;1760;85007;1762;1763;77643;1773;1352593	cellular organisms;Bacteria;Terrabacteria group;Actinomycetota;Actinomycetes;Corynebacteriales;Mycobacteriaceae;Mycobacterium;Mycobacterium tuberculosis complex;Mycobacterium tuberculosis;Mycobacterium tuberculosis PanR0904	Bacteria	Bacteria	Actinomycetota	Actinomycetes	Corynebacteriales	Mycobacteriaceae	Mycobacterium	Mycobacterium tuberculosis	Complete	PanR0904				279																Good	2013-08-05T00:00:00Z	23884993		PRJNA210070	SAMN02471078	GCA_000445835.1		CM002104.1	Texas A&M University	Complete	Illumina GAIIx	107.0x	in-house software v. 10/18/2012
1.35259e+06	Mycobacterium tuberculosis PanR0906		1352594	131567;2;1783272;201174;1760;85007;1762;1763;77643;1773;1352594	cellular organisms;Bacteria;Terrabacteria group;Actinomycetota;Actinomycetes;Corynebacteriales;Mycobacteriaceae;Mycobacterium;Mycobacterium tuberculosis complex;Mycobacterium tuberculosis;Mycobacterium tuberculosis PanR0906	Bacteria	Bacteria	Actinomycetota	Actinomycetes	Corynebacteriales	Mycobacteriaceae	Mycobacterium	Mycobacterium tuberculosis	Complete	PanR0906				323																Good	2013-08-05T00:00:00Z	23884993		PRJNA210071	SAMN02471073	GCA_000445855.1		CM002102.1	Texas A&M University	Complete	Illumina GAIIx	101.0x	in-house software v. 10/18/2012
1.3526e+06	Mycobacterium tuberculosis PanR0907		1352595	131567;2;1783272;201174;1760;85007;1762;1763;77643;1773;1352595	cellular organisms;Bacteria;Terrabacteria group;Actinomycetota;Actinomycetes;Corynebacteriales;Mycobacteriaceae;Mycobacterium;Mycobacterium tuberculosis complex;Mycobacterium tuberculosis;Mycobacterium tuberculosis PanR0907	Bacteria	Bacteria	Actinomycetota	Actinomycetes	Corynebacteriales	Mycobacteriaceae	Mycobacterium	Mycobacterium tuberculosis	Complete	PanR0907				215																Good	2013-08-05T00:00:00Z	23884993		PRJNA210072	SAMN02471098	GCA_000445875.1		CM002103.1	Texas A&M University	Complete	Illumina GAIIx	84.0x	in-house software v. 10/18/2012
1.3526e+06	Mycobacterium tuberculosis PanR0908		1352596	131567;2;1783272;201174;1760;85007;1762;1763;77643;1773;1352596	cellular organisms;Bacteria;Terrabacteria group;Actinomycetota;Actinomycetes;Corynebacteriales;Mycobacteriaceae;Mycobacterium;Mycobacterium tuberculosis complex;Mycobacterium tuberculosis;Mycobacterium tuberculosis PanR0908	Bacteria	Bacteria	Actinomycetota	Actinomycetes	Corynebacteriales	Mycobacteriaceae	Mycobacterium	Mycobacterium tuberculosis	Complete	PanR0908				215																Good	2013-08-05T00:00:00Z			PRJNA210073	SAMN02471055	GCA_000445895.1		CM002101.1	Texas A&M University	Complete	Illumina GAIIx	45.0x	in-house software v. 10/18/2012
1.3526e+06	Mycobacterium tuberculosis PanR0909		1352597	131567;2;1783272;201174;1760;85007;1762;1763;77643;1773;1352597	cellular organisms;Bacteria;Terrabacteria group;Actinomycetota;Actinomycetes;Corynebacteriales;Mycobacteriaceae;Mycobacterium;Mycobacterium tuberculosis complex;Mycobacterium tuberculosis;Mycobacterium tuberculosis PanR0909	Bacteria	Bacteria	Actinomycetota	Actinomycetes	Corynebacteriales	Mycobacteriaceae	Mycobacterium	Mycobacterium tuberculosis	Complete	PanR0909				279																Good	2013-08-05T00:00:00Z			PRJNA210074	SAMN02471056	GCA_000445915.1		CM002100.1	Texas A&M University	Complete	Illumina GAIIx	136.0x	in-house software v. 10/18/2012
1.3526e+06	Mycobacterium tuberculosis PanR1006		1352598	131567;2;1783272;201174;1760;85007;1762;1763;77643;1773;1352598	cellular organisms;Bacteria;Terrabacteria group;Actinomycetota;Actinomycetes;Corynebacteriales;Mycobacteriaceae;Mycobacterium;Mycobacterium tuberculosis complex;Mycobacterium tuberculosis;Mycobacterium tuberculosis PanR1006	Bacteria	Bacteria	Actinomycetota	Actinomycetes	Corynebacteriales	Mycobacteriaceae	Mycobacterium	Mycobacterium tuberculosis	Complete	PanR1006				279																Good	2013-08-05T00:00:00Z			PRJNA210075	SAMN02471099	GCA_000445975.1		CM002097.1	Texas A&M University	Complete	Illumina GAIIx	64.0x	in-house software v. 10/18/2012
1.3526e+06	Mycobacterium tuberculosis PanR1007		1352599	131567;2;1783272;201174;1760;85007;1762;1763;77643;1773;1352599	cellular organisms;Bacteria;Terrabacteria group;Actinomycetota;Actinomycetes;Corynebacteriales;Mycobacteriaceae;Mycobacterium;Mycobacterium tuberculosis complex;Mycobacterium tuberculosis;Mycobacterium tuberculosis PanR1007	Bacteria	Bacteria	Actinomycetota	Actinomycetes	Corynebacteriales	Mycobacteriaceae	Mycobacterium	Mycobacterium tuberculosis	Complete	PanR1007				323																Good	2013-08-05T00:00:00Z			PRJNA210076	SAMN02471072	GCA_000445935.1		CM002098.1	Texas A&M University	Complete	Illumina GAIIx	98.0x	in-house software v. 10/18/2012
1.3526e+06	Mycobacterium tuberculosis PanR1101		1352600	131567;2;1783272;201174;1760;85007;1762;1763;77643;1773;1352600	cellular organisms;Bacteria;Terrabacteria group;Actinomycetota;Actinomycetes;Corynebacteriales;Mycobacteriaceae;Mycobacterium;Mycobacterium tuberculosis complex;Mycobacterium tuberculosis;Mycobacterium tuberculosis PanR1101	Bacteria	Bacteria	Actinomycetota	Actinomycetes	Corynebacteriales	Mycobacteriaceae	Mycobacterium	Mycobacterium tuberculosis	Complete	PanR1101				215																Good	2013-08-05T00:00:00Z			PRJNA210077	SAMN02471057	GCA_000445955.1		CM002099.1	Texas A&M University	Complete	Illumina GAIIx	76.0x	in-house software v. 10/18/2012
1773.18	Mycobacterium tuberculosis strain DKC2		1773	131567;2;1783272;201174;1760;85007;1762;1763;77643;1773	cellular organisms;Bacteria;Terrabacteria group;Actinomycetota;Actinomycetes;Corynebacteriales;Mycobacteriaceae;Mycobacterium;Mycobacterium tuberculosis complex;Mycobacterium tuberculosis	Bacteria	Bacteria	Actinomycetota	Actinomycetes	Corynebacteriales	Mycobacteriaceae	Mycobacterium	Mycobacterium tuberculosis	Complete	DKC2				215																Good	2018-11-09T00:00:00Z			PRJEB20214	SAMEA104027311	GCA_900520315.1		LR027516	STATENS SERUM INSTITUT	Complete
1773.18	Mycobacterium tuberculosis strain MT-0080		1773	131567;2;1783272;201174;1760;85007;1762;1763;77643;1773	cellular organisms;Bacteria;Terrabacteria group;Actinomycetota;Actinomycetes;Corynebacteriales;Mycobacteriaceae;Mycobacterium;Mycobacterium tuberculosis complex;Mycobacterium tuberculosis	Bacteria	Bacteria	Actinomycetota	Actinomycetes	Corynebacteriales	Mycobacteriaceae	Mycobacterium	Mycobacterium tuberculosis	Complete	MT-0080				215																Good	2019-08-05T00:00:00Z			PRJNA550393	SAMN12126281	GCA_007833935.1		CP041207	Harvard T.H. Chan School of Public Health	Complete	PacBio RS II	235.0x	Canu v. 1.7.1
1773.18	Mycobacterium tuberculosis strain L		1773	131567;2;1783272;201174;1760;85007;1762;1763;77643;1773	cellular organisms;Bacteria;Terrabacteria group;Actinomycetota;Actinomycetes;Corynebacteriales;Mycobacteriaceae;Mycobacterium;Mycobacterium tuberculosis complex;Mycobacterium tuberculosis	Bacteria	Bacteria	Actinomycetota	Actinomycetes	Corynebacteriales	Mycobacteriaceae	Mycobacterium	Mycobacterium tuberculosis	Complete	L				215																Good	2019-10-01T00:00:00Z			PRJNA573545	SAMN12816907	GCA_008761675.1		CP044345	University of Otago	Complete	Illumina MiSeq; PacBio	50.0x	CANU v. 1.8
1773.18	Mycobacterium tuberculosis strain AUSMDU00018547		1773	131567;2;1783272;201174;1760;85007;1762;1763;77643;1773	cellular organisms;Bacteria;Terrabacteria group;Actinomycetota;Actinomycetes;Corynebacteriales;Mycobacteriaceae;Mycobacterium;Mycobacterium tuberculosis complex;Mycobacterium tuberculosis	Bacteria	Bacteria	Actinomycetota	Actinomycetes	Corynebacteriales	Mycobacteriaceae	Mycobacterium	Mycobacterium tuberculosis	Complete	AUSMDU00018547				215												genotype:ST215;mlst:ST215				Good	2019-11-17T00:00:00Z	33180013		PRJNA556438	SAMN13191639	GCA_009664875.1	SRS5709778	CP045962	Microbiological Diagnostic Unit	Complete	llumina NextSeq500/550 or MiSeq	220x	de novo
1773.18	Mycobacterium tuberculosis strain TCDC11		1773	131567;2;1783272;201174;1760;85007;1762;1763;77643;1773	cellular organisms;Bacteria;Terrabacteria group;Actinomycetota;Actinomycetes;Corynebacteriales;Mycobacteriaceae;Mycobacterium;Mycobacterium tuberculosis complex;Mycobacterium tuberculosis	Bacteria	Bacteria	Actinomycetota	Actinomycetes	Corynebacteriales	Mycobacteriaceae	Mycobacterium	Mycobacterium tuberculosis	Complete	TCDC11				215																Good	2019-12-18T00:00:00Z			PRJNA505382	SAMN10417149	GCA_009762675.1		CP046728	Academia Sinica	Complete	PacBio RSII	150.0x	Others v. in-house pipeline
1773.21	Mycobacterium tuberculosis strain TCDC10		1773	131567;2;1783272;201174;1760;85007;1762;1763;77643;1773	cellular organisms;Bacteria;Terrabacteria group;Actinomycetota;Actinomycetes;Corynebacteriales;Mycobacteriaceae;Mycobacterium;Mycobacterium tuberculosis complex;Mycobacterium tuberculosis	Bacteria	Bacteria	Actinomycetota	Actinomycetes	Corynebacteriales	Mycobacteriaceae	Mycobacterium	Mycobacterium tuberculosis	Complete	TCDC10				276																Good	2020-01-08T00:00:00Z			PRJNA505382	SAMN10417148	GCA_009833985.1		CP047164	Academia Sinica	Complete	454; Illumina HiSeq	8800.0x	Others v. 1
1773.21	Mycobacterium tuberculosis strain TCDC7		1773	131567;2;1783272;201174;1760;85007;1762;1763;77643;1773	cellular organisms;Bacteria;Terrabacteria group;Actinomycetota;Actinomycetes;Corynebacteriales;Mycobacteriaceae;Mycobacterium;Mycobacterium tuberculosis complex;Mycobacterium tuberculosis	Bacteria	Bacteria	Actinomycetota	Actinomycetes	Corynebacteriales	Mycobacteriaceae	Mycobacterium	Mycobacterium tuberculosis	Complete	TCDC7				215																Good	2020-01-08T00:00:00Z			PRJNA505382	SAMN10417147	GCA_009834005.1		CP047163	Academia Sinica	Complete	454; Illumina HiSeq	6300.0x	Others v. 1
1773.21	Mycobacterium tuberculosis strain TCDC3		1773	131567;2;1783272;201174;1760;85007;1762;1763;77643;1773	cellular organisms;Bacteria;Terrabacteria group;Actinomycetota;Actinomycetes;Corynebacteriales;Mycobacteriaceae;Mycobacterium;Mycobacterium tuberculosis complex;Mycobacterium tuberculosis	Bacteria	Bacteria	Actinomycetota	Actinomycetes	Corynebacteriales	Mycobacteriaceae	Mycobacterium	Mycobacterium tuberculosis	Complete	TCDC3				Undefined																Good	2020-01-12T00:00:00Z			PRJNA505382	SAMN10417144	GCA_009857015.1		CP047258	Academia Sinica	Complete	454; Illumina HiSeq	4600.0x	Others v. 1
1773.21	Mycobacterium tuberculosis strain 5005		1773	131567;2;1783272;201174;1760;85007;1762;1763;77643;1773	cellular organisms;Bacteria;Terrabacteria group;Actinomycetota;Actinomycetes;Corynebacteriales;Mycobacteriaceae;Mycobacterium;Mycobacterium tuberculosis complex;Mycobacterium tuberculosis	Bacteria	Bacteria	Actinomycetota	Actinomycetes	Corynebacteriales	Mycobacteriaceae	Mycobacterium	Mycobacterium tuberculosis	Complete	5005				Undefined																Good	2020-03-01T00:00:00Z			PRJNA607885	SAMN14150054	GCA_011044455.1		CP049108	Belarusian State Medical University	Complete	Illumina MiSeq; Oxford Nanopore MiniION	200.0x	SPAdes v. 3.14; A5-miseq v. 20160825;
1773.23	Mycobacterium tuberculosis strain RW-TB008		1773	131567;2;1783272;201174;1760;85007;1762;1763;77643;1773	cellular organisms;Bacteria;Terrabacteria group;Actinomycetota;Actinomycetes;Corynebacteriales;Mycobacteriaceae;Mycobacterium;Mycobacterium tuberculosis complex;Mycobacterium tuberculosis	Bacteria	Bacteria	Actinomycetota	Actinomycetes	Corynebacteriales	Mycobacteriaceae	Mycobacterium	Mycobacterium tuberculosis	Complete	RW-TB008				215																Good	2020-04-28T00:00:00Z			PRJNA598991	SAMN13736268	GCA_012923765.1		CP048071	GenoScreen	Complete	Illumina MiSeq; PacBio RSII	38.0x	Canu v. 1.6
1773.23	Mycobacterium tuberculosis strain 4860		1773	131567;2;1783272;201174;1760;85007;1762;1763;77643;1773	cellular organisms;Bacteria;Terrabacteria group;Actinomycetota;Actinomycetes;Corynebacteriales;Mycobacteriaceae;Mycobacterium;Mycobacterium tuberculosis complex;Mycobacterium tuberculosis	Bacteria	Bacteria	Actinomycetota	Actinomycetes	Corynebacteriales	Mycobacteriaceae	Mycobacterium	Mycobacterium tuberculosis	Complete	4860			MDR	279																Good	2020-05-11T00:00:00Z			PRJNA625312	SAMN14598146	GCA_013010385.1		CP053092	Belarusian State Medical University	Complete	Illumina MiSeq; Oxford Nanopore MiniION	200.0x	Flye v. v. 2.7b; Unicycler v. v0.4.9b
1773.23	Mycobacterium tuberculosis strain FDAARGOS_757 strain Not applicable		1773	131567;2;1783272;201174;1760;85007;1762;1763;77643;1773	cellular organisms;Bacteria;Terrabacteria group;Actinomycetota;Actinomycetes;Corynebacteriales;Mycobacteriaceae;Mycobacterium;Mycobacterium tuberculosis complex;Mycobacterium tuberculosis	Bacteria	Bacteria	Actinomycetota	Actinomycetes	Corynebacteriales	Mycobacteriaceae	Mycobacterium	Mycobacterium tuberculosis	Complete	Not applicable				215													FDA:FDAARGOS_757			Good	2020-06-04T00:00:00Z			PRJNA231221	SAMN11056472	GCA_013267635.1		CP054013	US Food and Drug Administration	Complete	Pacbio; Illumina	736.95x	Canu v. 1.7
1773.24	Mycobacterium tuberculosis strain 4-0041P6C4		1773	131567;2;1783272;201174;1760;85007;1762;1763;77643;1773	cellular organisms;Bacteria;Terrabacteria group;Actinomycetota;Actinomycetes;Corynebacteriales;Mycobacteriaceae;Mycobacterium;Mycobacterium tuberculosis complex;Mycobacterium tuberculosis	Bacteria	Bacteria	Actinomycetota	Actinomycetes	Corynebacteriales	Mycobacteriaceae	Mycobacterium	Mycobacterium tuberculosis	Complete	4-0041P6C4				279																Good	2020-10-13T00:00:00Z			PRJNA555636	SAMN12325246	GCA_014884625.1		CP043995	San Diego State University	Complete	PacBio RSII	81x	Canu v. 1.6
1773.24	Mycobacterium tuberculosis strain 1-0072P6C4		1773	131567;2;1783272;201174;1760;85007;1762;1763;77643;1773	cellular organisms;Bacteria;Terrabacteria group;Actinomycetota;Actinomycetes;Corynebacteriales;Mycobacteriaceae;Mycobacterium;Mycobacterium tuberculosis complex;Mycobacterium tuberculosis	Bacteria	Bacteria	Actinomycetota	Actinomycetes	Corynebacteriales	Mycobacteriaceae	Mycobacterium	Mycobacterium tuberculosis	Complete	1-0072P6C4				276																Good	2020-10-13T00:00:00Z			PRJNA555636	SAMN12325211	GCA_014884645.1		CP043996	San Diego State University	Complete	PacBio RSII	110x	Canu v. 1.6
1773.24	Mycobacterium tuberculosis strain 1-0066P6C4		1773	131567;2;1783272;201174;1760;85007;1762;1763;77643;1773	cellular organisms;Bacteria;Terrabacteria group;Actinomycetota;Actinomycetes;Corynebacteriales;Mycobacteriaceae;Mycobacterium;Mycobacterium tuberculosis complex;Mycobacterium tuberculosis	Bacteria	Bacteria	Actinomycetota	Actinomycetes	Corynebacteriales	Mycobacteriaceae	Mycobacterium	Mycobacterium tuberculosis	Complete	1-0066P6C4				276																Good	2020-10-13T00:00:00Z			PRJNA555636	SAMN12325208	GCA_014884665.1		CP043997	San Diego State University	Complete	PacBio RSII	118x	Canu v. 1.6
1773.24	Mycobacterium tuberculosis strain SEA17020028P6C4		1773	131567;2;1783272;201174;1760;85007;1762;1763;77643;1773	cellular organisms;Bacteria;Terrabacteria group;Actinomycetota;Actinomycetes;Corynebacteriales;Mycobacteriaceae;Mycobacterium;Mycobacterium tuberculosis complex;Mycobacterium tuberculosis	Bacteria	Bacteria	Actinomycetota	Actinomycetes	Corynebacteriales	Mycobacteriaceae	Mycobacterium	Mycobacterium tuberculosis	Complete	SEA17020028P6C4				276																Good	2020-10-20T00:00:00Z			PRJNA555636	SAMN12325279	GCA_014899225.1		CP041789	San Diego State University	Complete	PacBio RSII	136x	Canu v. 1.6
1773.24	Mycobacterium tuberculosis strain SEA15230P6C4		1773	131567;2;1783272;201174;1760;85007;1762;1763;77643;1773	cellular organisms;Bacteria;Terrabacteria group;Actinomycetota;Actinomycetes;Corynebacteriales;Mycobacteriaceae;Mycobacterium;Mycobacterium tuberculosis complex;Mycobacterium tuberculosis	Bacteria	Bacteria	Actinomycetota	Actinomycetes	Corynebacteriales	Mycobacteriaceae	Mycobacterium	Mycobacterium tuberculosis	Complete	SEA15230P6C4				215																Good	2020-10-20T00:00:00Z			PRJNA555636	SAMN12325276	GCA_014899265.1		CP041792	San Diego State University	Complete	PacBio RSII	165x	HGAP v. 2
1773.24	Mycobacterium tuberculosis strain SEA17020024P6C4		1773	131567;2;1783272;201174;1760;85007;1762;1763;77643;1773	cellular organisms;Bacteria;Terrabacteria group;Actinomycetota;Actinomycetes;Corynebacteriales;Mycobacteriaceae;Mycobacterium;Mycobacterium tuberculosis complex;Mycobacterium tuberculosis	Bacteria	Bacteria	Actinomycetota	Actinomycetes	Corynebacteriales	Mycobacteriaceae	Mycobacterium	Mycobacterium tuberculosis	Complete	SEA17020024P6C4				904																Good	2020-10-20T00:00:00Z			PRJNA555636	SAMN12325278	GCA_014899245.1		CP041790	San Diego State University	Complete	PacBio RSII	115x	Canu v. 1.6
1773.24	Mycobacterium tuberculosis strain SEA17020030P6C4		1773	131567;2;1783272;201174;1760;85007;1762;1763;77643;1773	cellular organisms;Bacteria;Terrabacteria group;Actinomycetota;Actinomycetes;Corynebacteriales;Mycobacteriaceae;Mycobacterium;Mycobacterium tuberculosis complex;Mycobacterium tuberculosis	Bacteria	Bacteria	Actinomycetota	Actinomycetes	Corynebacteriales	Mycobacteriaceae	Mycobacterium	Mycobacterium tuberculosis	Complete	SEA17020030P6C4				277																Good	2020-10-20T00:00:00Z			PRJNA555636	SAMN12325280	GCA_014899205.1		CP041788	San Diego State University	Complete	PacBio RSII	116x	Canu v. 1.6
1773.24	Mycobacterium tuberculosis strain SEA17020023P6C4		1773	131567;2;1783272;201174;1760;85007;1762;1763;77643;1773	cellular organisms;Bacteria;Terrabacteria group;Actinomycetota;Actinomycetes;Corynebacteriales;Mycobacteriaceae;Mycobacterium;Mycobacterium tuberculosis complex;Mycobacterium tuberculosis	Bacteria	Bacteria	Actinomycetota	Actinomycetes	Corynebacteriales	Mycobacteriaceae	Mycobacterium	Mycobacterium tuberculosis	Complete	SEA17020023P6C4				904																Good	2020-10-20T00:00:00Z			PRJNA555636	SAMN12325277	GCA_014899285.1		CP041791	San Diego State University	Complete	PacBio RSII	136x	Canu v. 1.6
1773.24	Mycobacterium tuberculosis strain SEA15228P6C4		1773	131567;2;1783272;201174;1760;85007;1762;1763;77643;1773	cellular organisms;Bacteria;Terrabacteria group;Actinomycetota;Actinomycetes;Corynebacteriales;Mycobacteriaceae;Mycobacterium;Mycobacterium tuberculosis complex;Mycobacterium tuberculosis	Bacteria	Bacteria	Actinomycetota	Actinomycetes	Corynebacteriales	Mycobacteriaceae	Mycobacterium	Mycobacterium tuberculosis	Complete	SEA15228P6C4				215																Good	2020-10-20T00:00:00Z			PRJNA555636	SAMN12325274	GCA_014899325.1		CP041794	San Diego State University	Complete	PacBio RSII	158x	HGAP v. 2
1773.24	Mycobacterium tuberculosis strain SEA15229P6C4		1773	131567;2;1783272;201174;1760;85007;1762;1763;77643;1773	cellular organisms;Bacteria;Terrabacteria group;Actinomycetota;Actinomycetes;Corynebacteriales;Mycobacteriaceae;Mycobacterium;Mycobacterium tuberculosis complex;Mycobacterium tuberculosis	Bacteria	Bacteria	Actinomycetota	Actinomycetes	Corynebacteriales	Mycobacteriaceae	Mycobacterium	Mycobacterium tuberculosis	Complete	SEA15229P6C4				215																Good	2020-10-20T00:00:00Z			PRJNA555636	SAMN12325275	GCA_014899305.1		CP041793	San Diego State University	Complete	PacBio RSII	158x	HGAP v. 2
1773.24	Mycobacterium tuberculosis strain SEA14333P6C4		1773	131567;2;1783272;201174;1760;85007;1762;1763;77643;1773	cellular organisms;Bacteria;Terrabacteria group;Actinomycetota;Actinomycetes;Corynebacteriales;Mycobacteriaceae;Mycobacterium;Mycobacterium tuberculosis complex;Mycobacterium tuberculosis	Bacteria	Bacteria	Actinomycetota	Actinomycetes	Corynebacteriales	Mycobacteriaceae	Mycobacterium	Mycobacterium tuberculosis	Complete	SEA14333P6C4				Undefined																Good	2020-10-20T00:00:00Z			PRJNA555636	SAMN12325273	GCA_014899345.1		CP041795	San Diego State University	Complete	PacBio RSII	131x	HGAP v. 2
1773.24	Mycobacterium tuberculosis strain SEA14318P6C4		1773	131567;2;1783272;201174;1760;85007;1762;1763;77643;1773	cellular organisms;Bacteria;Terrabacteria group;Actinomycetota;Actinomycetes;Corynebacteriales;Mycobacteriaceae;Mycobacterium;Mycobacterium tuberculosis complex;Mycobacterium tuberculosis	Bacteria	Bacteria	Actinomycetota	Actinomycetes	Corynebacteriales	Mycobacteriaceae	Mycobacterium	Mycobacterium tuberculosis	Complete	SEA14318P6C4				215																Good	2020-10-20T00:00:00Z			PRJNA555636	SAMN12325272	GCA_014899365.1		CP041796	San Diego State University	Complete	PacBio RSII	128x	HGAP v. 2
1773.24	Mycobacterium tuberculosis strain SEA14117P6C4		1773	131567;2;1783272;201174;1760;85007;1762;1763;77643;1773	cellular organisms;Bacteria;Terrabacteria group;Actinomycetota;Actinomycetes;Corynebacteriales;Mycobacteriaceae;Mycobacterium;Mycobacterium tuberculosis complex;Mycobacterium tuberculosis	Bacteria	Bacteria	Actinomycetota	Actinomycetes	Corynebacteriales	Mycobacteriaceae	Mycobacterium	Mycobacterium tuberculosis	Complete	SEA14117P6C4				215																Good	2020-10-20T00:00:00Z			PRJNA555636	SAMN12325271	GCA_014899385.1		CP041797	San Diego State University	Complete	PacBio RSII	153x	Canu v. 1.6
1773.24	Mycobacterium tuberculosis strain SEA13111P6C4		1773	131567;2;1783272;201174;1760;85007;1762;1763;77643;1773	cellular organisms;Bacteria;Terrabacteria group;Actinomycetota;Actinomycetes;Corynebacteriales;Mycobacteriaceae;Mycobacterium;Mycobacterium tuberculosis complex;Mycobacterium tuberculosis	Bacteria	Bacteria	Actinomycetota	Actinomycetes	Corynebacteriales	Mycobacteriaceae	Mycobacterium	Mycobacterium tuberculosis	Complete	SEA13111P6C4				215																Good	2020-10-20T00:00:00Z			PRJNA555636	SAMN12325270	GCA_014899405.1		CP041798	San Diego State University	Complete	PacBio RSII	87x	HGAP v. 2
1773.24	Mycobacterium tuberculosis strain SEA13020298P6C4		1773	131567;2;1783272;201174;1760;85007;1762;1763;77643;1773	cellular organisms;Bacteria;Terrabacteria group;Actinomycetota;Actinomycetes;Corynebacteriales;Mycobacteriaceae;Mycobacterium;Mycobacterium tuberculosis complex;Mycobacterium tuberculosis	Bacteria	Bacteria	Actinomycetota	Actinomycetes	Corynebacteriales	Mycobacteriaceae	Mycobacterium	Mycobacterium tuberculosis	Complete	SEA13020298P6C4				292																Good	2020-10-20T00:00:00Z			PRJNA555636	SAMN12325269	GCA_014899425.1		CP041799	San Diego State University	Complete	PacBio RSII	130x	HGAP v. 2
1773.24	Mycobacterium tuberculosis strain SEA12334P6C4		1773	131567;2;1783272;201174;1760;85007;1762;1763;77643;1773	cellular organisms;Bacteria;Terrabacteria group;Actinomycetota;Actinomycetes;Corynebacteriales;Mycobacteriaceae;Mycobacterium;Mycobacterium tuberculosis complex;Mycobacterium tuberculosis	Bacteria	Bacteria	Actinomycetota	Actinomycetes	Corynebacteriales	Mycobacteriaceae	Mycobacterium	Mycobacterium tuberculosis	Complete	SEA12334P6C4				215																Good	2020-10-20T00:00:00Z			PRJNA555636	SAMN12325268	GCA_014899445.1		CP041800	San Diego State University	Complete	PacBio RSII	151x	Canu v. 1.6
1773.24	Mycobacterium tuberculosis strain SEA12202P6C4		1773	131567;2;1783272;201174;1760;85007;1762;1763;77643;1773	cellular organisms;Bacteria;Terrabacteria group;Actinomycetota;Actinomycetes;Corynebacteriales;Mycobacteriaceae;Mycobacterium;Mycobacterium tuberculosis complex;Mycobacterium tuberculosis	Bacteria	Bacteria	Actinomycetota	Actinomycetes	Corynebacteriales	Mycobacteriaceae	Mycobacterium	Mycobacterium tuberculosis	Complete	SEA12202P6C4				Undefined																Good	2020-10-20T00:00:00Z			PRJNA555636	SAMN12325267	GCA_014899465.1		CP041801	San Diego State University	Complete	PacBio RSII	158x	HGAP v. 2
1773.24	Mycobacterium tuberculosis strain SEA12126P6C4		1773	131567;2;1783272;201174;1760;85007;1762;1763;77643;1773	cellular organisms;Bacteria;Terrabacteria group;Actinomycetota;Actinomycetes;Corynebacteriales;Mycobacteriaceae;Mycobacterium;Mycobacterium tuberculosis complex;Mycobacterium tuberculosis	Bacteria	Bacteria	Actinomycetota	Actinomycetes	Corynebacteriales	Mycobacteriaceae	Mycobacterium	Mycobacterium tuberculosis	Complete	SEA12126P6C4				Undefined																Good	2020-10-20T00:00:00Z			PRJNA555636	SAMN12325266	GCA_014899485.1		CP041802	San Diego State University	Complete	PacBio RSII	124x	HGAP v. 2
1773.24	Mycobacterium tuberculosis strain SEA11020038P6C4		1773	131567;2;1783272;201174;1760;85007;1762;1763;77643;1773	cellular organisms;Bacteria;Terrabacteria group;Actinomycetota;Actinomycetes;Corynebacteriales;Mycobacteriaceae;Mycobacterium;Mycobacterium tuberculosis complex;Mycobacterium tuberculosis	Bacteria	Bacteria	Actinomycetota	Actinomycetes	Corynebacteriales	Mycobacteriaceae	Mycobacterium	Mycobacterium tuberculosis	Complete	SEA11020038P6C4				215																Good	2020-10-20T00:00:00Z			PRJNA555636	SAMN12325261	GCA_014899585.1		CP041807	San Diego State University	Complete	PacBio RSII	88x	HGAP v. 2
1773.24	Mycobacterium tuberculosis strain SEA11020057P6C4		1773	131567;2;1783272;201174;1760;85007;1762;1763;77643;1773	cellular organisms;Bacteria;Terrabacteria group;Actinomycetota;Actinomycetes;Corynebacteriales;Mycobacteriaceae;Mycobacterium;Mycobacterium tuberculosis complex;Mycobacterium tuberculosis	Bacteria	Bacteria	Actinomycetota	Actinomycetes	Corynebacteriales	Mycobacteriaceae	Mycobacterium	Mycobacterium tuberculosis	Complete	SEA11020057P6C4				215																Good	2020-10-20T00:00:00Z			PRJNA555636	SAMN12325262	GCA_014899565.1		CP041806	San Diego State University	Complete	PacBio RSII	126x	HGAP v. 2
1773.24	Mycobacterium tuberculosis strain SEA11020068P6C4		1773	131567;2;1783272;201174;1760;85007;1762;1763;77643;1773	cellular organisms;Bacteria;Terrabacteria group;Actinomycetota;Actinomycetes;Corynebacteriales;Mycobacteriaceae;Mycobacterium;Mycobacterium tuberculosis complex;Mycobacterium tuberculosis	Bacteria	Bacteria	Actinomycetota	Actinomycetes	Corynebacteriales	Mycobacteriaceae	Mycobacterium	Mycobacterium tuberculosis	Complete	SEA11020068P6C4				276																Good	2020-10-20T00:00:00Z			PRJNA555636	SAMN12325263	GCA_014899545.1		CP041805	San Diego State University	Complete	PacBio RSII	90x	HGAP v. 2
1773.24	Mycobacterium tuberculosis strain SEA11278P6C4		1773	131567;2;1783272;201174;1760;85007;1762;1763;77643;1773	cellular organisms;Bacteria;Terrabacteria group;Actinomycetota;Actinomycetes;Corynebacteriales;Mycobacteriaceae;Mycobacterium;Mycobacterium tuberculosis complex;Mycobacterium tuberculosis	Bacteria	Bacteria	Actinomycetota	Actinomycetes	Corynebacteriales	Mycobacteriaceae	Mycobacterium	Mycobacterium tuberculosis	Complete	SEA11278P6C4				215																Good	2020-10-20T00:00:00Z			PRJNA555636	SAMN12325265	GCA_014899505.1		CP041803	San Diego State University	Complete	PacBio RSII	94x	HGAP v. 2
1773.24	Mycobacterium tuberculosis strain SEA11020092P6C4		1773	131567;2;1783272;201174;1760;85007;1762;1763;77643;1773	cellular organisms;Bacteria;Terrabacteria group;Actinomycetota;Actinomycetes;Corynebacteriales;Mycobacteriaceae;Mycobacterium;Mycobacterium tuberculosis complex;Mycobacterium tuberculosis	Bacteria	Bacteria	Actinomycetota	Actinomycetes	Corynebacteriales	Mycobacteriaceae	Mycobacterium	Mycobacterium tuberculosis	Complete	SEA11020092P6C4				215																Good	2020-10-20T00:00:00Z			PRJNA555636	SAMN12325264	GCA_014899525.1		CP041804	San Diego State University	Complete	PacBio RSII	87x	HGAP v. 2
1773.24	Mycobacterium tuberculosis strain SEA08162P6C4		1773	131567;2;1783272;201174;1760;85007;1762;1763;77643;1773	cellular organisms;Bacteria;Terrabacteria group;Actinomycetota;Actinomycetes;Corynebacteriales;Mycobacteriaceae;Mycobacterium;Mycobacterium tuberculosis complex;Mycobacterium tuberculosis	Bacteria	Bacteria	Actinomycetota	Actinomycetes	Corynebacteriales	Mycobacteriaceae	Mycobacterium	Mycobacterium tuberculosis	Complete	SEA08162P6C4				279																Good	2020-10-20T00:00:00Z			PRJNA555636	SAMN12325258	GCA_014899645.1		CP041810	San Diego State University	Complete	PacBio RSII	124x	HGAP v. 2
1773.24	Mycobacterium tuberculosis strain SEA09020048P6C4		1773	131567;2;1783272;201174;1760;85007;1762;1763;77643;1773	cellular organisms;Bacteria;Terrabacteria group;Actinomycetota;Actinomycetes;Corynebacteriales;Mycobacteriaceae;Mycobacterium;Mycobacterium tuberculosis complex;Mycobacterium tuberculosis	Bacteria	Bacteria	Actinomycetota	Actinomycetes	Corynebacteriales	Mycobacteriaceae	Mycobacterium	Mycobacterium tuberculosis	Complete	SEA09020048P6C4				215																Good	2020-10-20T00:00:00Z			PRJNA555636	SAMN12325259	GCA_014899625.1		CP041809	San Diego State University	Complete	PacBio RSII	138x	HGAP v. 2
1773.24	Mycobacterium tuberculosis strain SEA09167P6C4		1773	131567;2;1783272;201174;1760;85007;1762;1763;77643;1773	cellular organisms;Bacteria;Terrabacteria group;Actinomycetota;Actinomycetes;Corynebacteriales;Mycobacteriaceae;Mycobacterium;Mycobacterium tuberculosis complex;Mycobacterium tuberculosis	Bacteria	Bacteria	Actinomycetota	Actinomycetes	Corynebacteriales	Mycobacteriaceae	Mycobacterium	Mycobacterium tuberculosis	Complete	SEA09167P6C4				215																Good	2020-10-20T00:00:00Z			PRJNA555636	SAMN12325260	GCA_014899605.1		CP041808	San Diego State University	Complete	PacBio RSII	115x	HGAP v. 2
1773.24	Mycobacterium tuberculosis strain SEA08151P6C4		1773	131567;2;1783272;201174;1760;85007;1762;1763;77643;1773	cellular organisms;Bacteria;Terrabacteria group;Actinomycetota;Actinomycetes;Corynebacteriales;Mycobacteriaceae;Mycobacterium;Mycobacterium tuberculosis complex;Mycobacterium tuberculosis	Bacteria	Bacteria	Actinomycetota	Actinomycetes	Corynebacteriales	Mycobacteriaceae	Mycobacterium	Mycobacterium tuberculosis	Complete	SEA08151P6C4				215																Good	2020-10-20T00:00:00Z			PRJNA555636	SAMN12325257	GCA_014899665.1		CP041811	San Diego State University	Complete	PacBio RSII	161x	Canu v. 1.6
1773.24	Mycobacterium tuberculosis strain SEA07020250P6C4		1773	131567;2;1783272;201174;1760;85007;1762;1763;77643;1773	cellular organisms;Bacteria;Terrabacteria group;Actinomycetota;Actinomycetes;Corynebacteriales;Mycobacteriaceae;Mycobacterium;Mycobacterium tuberculosis complex;Mycobacterium tuberculosis	Bacteria	Bacteria	Actinomycetota	Actinomycetes	Corynebacteriales	Mycobacteriaceae	Mycobacterium	Mycobacterium tuberculosis	Complete	SEA07020250P6C4				279																Good	2020-10-20T00:00:00Z			PRJNA555636	SAMN12325256	GCA_014899685.1		CP041812	San Diego State University	Complete	PacBio RSII	118x	Canu v. 1.6
1773.24	Mycobacterium tuberculosis strain SEA07010354P6C4		1773	131567;2;1783272;201174;1760;85007;1762;1763;77643;1773	cellular organisms;Bacteria;Terrabacteria group;Actinomycetota;Actinomycetes;Corynebacteriales;Mycobacteriaceae;Mycobacterium;Mycobacterium tuberculosis complex;Mycobacterium tuberculosis	Bacteria	Bacteria	Actinomycetota	Actinomycetes	Corynebacteriales	Mycobacteriaceae	Mycobacterium	Mycobacterium tuberculosis	Complete	SEA07010354P6C4				276																Good	2020-10-20T00:00:00Z			PRJNA555636	SAMN12325255	GCA_014899705.1		CP041813	San Diego State University	Complete	PacBio RSII	113x	HGAP v. 2
1773.24	Mycobacterium tuberculosis strain SEA06535P6C4		1773	131567;2;1783272;201174;1760;85007;1762;1763;77643;1773	cellular organisms;Bacteria;Terrabacteria group;Actinomycetota;Actinomycetes;Corynebacteriales;Mycobacteriaceae;Mycobacterium;Mycobacterium tuberculosis complex;Mycobacterium tuberculosis	Bacteria	Bacteria	Actinomycetota	Actinomycetes	Corynebacteriales	Mycobacteriaceae	Mycobacterium	Mycobacterium tuberculosis	Complete	SEA06535P6C4				215																Good	2020-10-20T00:00:00Z			PRJNA555636	SAMN12325254	GCA_014899725.1		CP041814	San Diego State University	Complete	PacBio RSII	108x	HGAP v. 2
1773.24	Mycobacterium tuberculosis strain 4-0077P6C4		1773	131567;2;1783272;201174;1760;85007;1762;1763;77643;1773	cellular organisms;Bacteria;Terrabacteria group;Actinomycetota;Actinomycetes;Corynebacteriales;Mycobacteriaceae;Mycobacterium;Mycobacterium tuberculosis complex;Mycobacterium tuberculosis	Bacteria	Bacteria	Actinomycetota	Actinomycetes	Corynebacteriales	Mycobacteriaceae	Mycobacterium	Mycobacterium tuberculosis	Complete	4-0077P6C4				215																Good	2020-10-20T00:00:00Z			PRJNA555636	SAMN12325249	GCA_014899825.1		CP041819	San Diego State University	Complete	PacBio RSII	158x	HGAP v. 2
1773.24	Mycobacterium tuberculosis strain 4-0087P6C4		1773	131567;2;1783272;201174;1760;85007;1762;1763;77643;1773	cellular organisms;Bacteria;Terrabacteria group;Actinomycetota;Actinomycetes;Corynebacteriales;Mycobacteriaceae;Mycobacterium;Mycobacterium tuberculosis complex;Mycobacterium tuberculosis	Bacteria	Bacteria	Actinomycetota	Actinomycetes	Corynebacteriales	Mycobacteriaceae	Mycobacterium	Mycobacterium tuberculosis	Complete	4-0087P6C4				215																Good	2020-10-20T00:00:00Z			PRJNA555636	SAMN12325250	GCA_014899805.1		CP041818	San Diego State University	Complete	PacBio RSII	128x	HGAP v. 2
1773.24	Mycobacterium tuberculosis strain 4-0073P6C4		1773	131567;2;1783272;201174;1760;85007;1762;1763;77643;1773	cellular organisms;Bacteria;Terrabacteria group;Actinomycetota;Actinomycetes;Corynebacteriales;Mycobacteriaceae;Mycobacterium;Mycobacterium tuberculosis complex;Mycobacterium tuberculosis	Bacteria	Bacteria	Actinomycetota	Actinomycetes	Corynebacteriales	Mycobacteriaceae	Mycobacterium	Mycobacterium tuberculosis	Complete	4-0073P6C4				215																Good	2020-10-20T00:00:00Z			PRJNA555636	SAMN12325248	GCA_014899845.1		CP041820	San Diego State University	Complete	PacBio RSII	102x	HGAP v. 2
1773.24	Mycobacterium tuberculosis strain 4-0062P6C4		1773	131567;2;1783272;201174;1760;85007;1762;1763;77643;1773	cellular organisms;Bacteria;Terrabacteria group;Actinomycetota;Actinomycetes;Corynebacteriales;Mycobacteriaceae;Mycobacterium;Mycobacterium tuberculosis complex;Mycobacterium tuberculosis	Bacteria	Bacteria	Actinomycetota	Actinomycetes	Corynebacteriales	Mycobacteriaceae	Mycobacterium	Mycobacterium tuberculosis	Complete	4-0062P6C4				215																Good	2020-10-20T00:00:00Z			PRJNA555636	SAMN12325247	GCA_014899865.1		CP041821	San Diego State University	Complete	PacBio RSII	75x	HGAP v. 2
1773.24	Mycobacterium tuberculosis strain 4-0024P6C4		1773	131567;2;1783272;201174;1760;85007;1762;1763;77643;1773	cellular organisms;Bacteria;Terrabacteria group;Actinomycetota;Actinomycetes;Corynebacteriales;Mycobacteriaceae;Mycobacterium;Mycobacterium tuberculosis complex;Mycobacterium tuberculosis	Bacteria	Bacteria	Actinomycetota	Actinomycetes	Corynebacteriales	Mycobacteriaceae	Mycobacterium	Mycobacterium tuberculosis	Complete	4-0024P6C4				279																Good	2020-10-20T00:00:00Z			PRJNA555636	SAMN12325245	GCA_014899885.1		CP041822	San Diego State University	Complete	PacBio RSII	130x	Canu v. 1.6
1773.24	Mycobacterium tuberculosis strain 4-0019P6C4		1773	131567;2;1783272;201174;1760;85007;1762;1763;77643;1773	cellular organisms;Bacteria;Terrabacteria group;Actinomycetota;Actinomycetes;Corynebacteriales;Mycobacteriaceae;Mycobacterium;Mycobacterium tuberculosis complex;Mycobacterium tuberculosis	Bacteria	Bacteria	Actinomycetota	Actinomycetes	Corynebacteriales	Mycobacteriaceae	Mycobacterium	Mycobacterium tuberculosis	Complete	4-0019P6C4				279																Good	2020-10-20T00:00:00Z			PRJNA555636	SAMN12325244	GCA_014899905.1		CP041823	San Diego State University	Complete	PacBio RSII	89x	Canu v. 1.6
1773.24	Mycobacterium tuberculosis strain 4-0012P6C4		1773	131567;2;1783272;201174;1760;85007;1762;1763;77643;1773	cellular organisms;Bacteria;Terrabacteria group;Actinomycetota;Actinomycetes;Corynebacteriales;Mycobacteriaceae;Mycobacterium;Mycobacterium tuberculosis complex;Mycobacterium tuberculosis	Bacteria	Bacteria	Actinomycetota	Actinomycetes	Corynebacteriales	Mycobacteriaceae	Mycobacterium	Mycobacterium tuberculosis	Complete	4-0012P6C4				277																Good	2020-10-20T00:00:00Z			PRJNA555636	SAMN12325243	GCA_014899925.1		CP041824	San Diego State University	Complete	PacBio RSII	116x	HGAP v. 2
1773.24	Mycobacterium tuberculosis strain SEA02010036P6C4		1773	131567;2;1783272;201174;1760;85007;1762;1763;77643;1773	cellular organisms;Bacteria;Terrabacteria group;Actinomycetota;Actinomycetes;Corynebacteriales;Mycobacteriaceae;Mycobacterium;Mycobacterium tuberculosis complex;Mycobacterium tuberculosis	Bacteria	Bacteria	Actinomycetota	Actinomycetes	Corynebacteriales	Mycobacteriaceae	Mycobacterium	Mycobacterium tuberculosis	Complete	SEA02010036P6C4				276																Good	2020-10-20T00:00:00Z			PRJNA555636	SAMN12325253	GCA_014899745.1		CP041815	San Diego State University	Complete	PacBio RSII	140x	Canu v. 1.6
1773.24	Mycobacterium tuberculosis strain SEA00042P6C4		1773	131567;2;1783272;201174;1760;85007;1762;1763;77643;1773	cellular organisms;Bacteria;Terrabacteria group;Actinomycetota;Actinomycetes;Corynebacteriales;Mycobacteriaceae;Mycobacterium;Mycobacterium tuberculosis complex;Mycobacterium tuberculosis	Bacteria	Bacteria	Actinomycetota	Actinomycetes	Corynebacteriales	Mycobacteriaceae	Mycobacterium	Mycobacterium tuberculosis	Complete	SEA00042P6C4				215																Good	2020-10-20T00:00:00Z			PRJNA555636	SAMN12325252	GCA_014899765.1		CP041816	San Diego State University	Complete	PacBio RSII	88x	HGAP v. 2
1773.24	Mycobacterium tuberculosis strain 4-0096P6C4		1773	131567;2;1783272;201174;1760;85007;1762;1763;77643;1773	cellular organisms;Bacteria;Terrabacteria group;Actinomycetota;Actinomycetes;Corynebacteriales;Mycobacteriaceae;Mycobacterium;Mycobacterium tuberculosis complex;Mycobacterium tuberculosis	Bacteria	Bacteria	Actinomycetota	Actinomycetes	Corynebacteriales	Mycobacteriaceae	Mycobacterium	Mycobacterium tuberculosis	Complete	4-0096P6C4				215																Good	2020-10-20T00:00:00Z			PRJNA555636	SAMN12325251	GCA_014899785.1		CP041817	San Diego State University	Complete	PacBio RSII	150x	HGAP v. 2
1773.24	Mycobacterium tuberculosis strain 4-0010P6C4		1773	131567;2;1783272;201174;1760;85007;1762;1763;77643;1773	cellular organisms;Bacteria;Terrabacteria group;Actinomycetota;Actinomycetes;Corynebacteriales;Mycobacteriaceae;Mycobacterium;Mycobacterium tuberculosis complex;Mycobacterium tuberculosis	Bacteria	Bacteria	Actinomycetota	Actinomycetes	Corynebacteriales	Mycobacteriaceae	Mycobacterium	Mycobacterium tuberculosis	Complete	4-0010P6C4				279																Good	2020-10-20T00:00:00Z			PRJNA555636	SAMN12325242	GCA_014899945.1		CP041825	San Diego State University	Complete	PacBio RSII	64x	Canu v. 1.6
1773.24	Mycobacterium tuberculosis strain 3-0124P6C4		1773	131567;2;1783272;201174;1760;85007;1762;1763;77643;1773	cellular organisms;Bacteria;Terrabacteria group;Actinomycetota;Actinomycetes;Corynebacteriales;Mycobacteriaceae;Mycobacterium;Mycobacterium tuberculosis complex;Mycobacterium tuberculosis	Bacteria	Bacteria	Actinomycetota	Actinomycetes	Corynebacteriales	Mycobacteriaceae	Mycobacterium	Mycobacterium tuberculosis	Complete	3-0124P6C4				215																Good	2020-10-20T00:00:00Z			PRJNA555636	SAMN12325241	GCA_014899965.1		CP041826	San Diego State University	Complete	PacBio RSII	51x	HGAP v. 2
1773.24	Mycobacterium tuberculosis strain 3-0090P6C4		1773	131567;2;1783272;201174;1760;85007;1762;1763;77643;1773	cellular organisms;Bacteria;Terrabacteria group;Actinomycetota;Actinomycetes;Corynebacteriales;Mycobacteriaceae;Mycobacterium;Mycobacterium tuberculosis complex;Mycobacterium tuberculosis	Bacteria	Bacteria	Actinomycetota	Actinomycetes	Corynebacteriales	Mycobacteriaceae	Mycobacterium	Mycobacterium tuberculosis	Complete	3-0090P6C4				276																Good	2020-10-20T00:00:00Z			PRJNA555636	SAMN12325239	GCA_014900005.1		CP041828	San Diego State University	Complete	PacBio RSII	131x	HGAP v. 2
1773.24	Mycobacterium tuberculosis strain 3-0059P6C4		1773	131567;2;1783272;201174;1760;85007;1762;1763;77643;1773	cellular organisms;Bacteria;Terrabacteria group;Actinomycetota;Actinomycetes;Corynebacteriales;Mycobacteriaceae;Mycobacterium;Mycobacterium tuberculosis complex;Mycobacterium tuberculosis	Bacteria	Bacteria	Actinomycetota	Actinomycetes	Corynebacteriales	Mycobacteriaceae	Mycobacterium	Mycobacterium tuberculosis	Complete	3-0059P6C4				215																Good	2020-10-20T00:00:00Z			PRJNA555636	SAMN12325238	GCA_014900055.1		CP041829	San Diego State University	Complete	PacBio RSII	78x	HGAP v. 2
1773.24	Mycobacterium tuberculosis strain 3-0096P6C4		1773	131567;2;1783272;201174;1760;85007;1762;1763;77643;1773	cellular organisms;Bacteria;Terrabacteria group;Actinomycetota;Actinomycetes;Corynebacteriales;Mycobacteriaceae;Mycobacterium;Mycobacterium tuberculosis complex;Mycobacterium tuberculosis	Bacteria	Bacteria	Actinomycetota	Actinomycetes	Corynebacteriales	Mycobacteriaceae	Mycobacterium	Mycobacterium tuberculosis	Complete	3-0096P6C4				215																Good	2020-10-20T00:00:00Z			PRJNA555636	SAMN12325240	GCA_014899985.1		CP041827	San Diego State University	Complete	PacBio RSII	92x	HGAP v. 2
1773.24	Mycobacterium tuberculosis strain 2-0068P6C4		1773	131567;2;1783272;201174;1760;85007;1762;1763;77643;1773	cellular organisms;Bacteria;Terrabacteria group;Actinomycetota;Actinomycetes;Corynebacteriales;Mycobacteriaceae;Mycobacterium;Mycobacterium tuberculosis complex;Mycobacterium tuberculosis	Bacteria	Bacteria	Actinomycetota	Actinomycetes	Corynebacteriales	Mycobacteriaceae	Mycobacterium	Mycobacterium tuberculosis	Complete	2-0068P6C4				284																Good	2020-10-20T00:00:00Z			PRJNA555636	SAMN12325237	GCA_014900075.1		CP041830	San Diego State University	Complete	PacBio RSII	140x	HGAP v. 2
1773.24	Mycobacterium tuberculosis strain 2-0059P6C4		1773	131567;2;1783272;201174;1760;85007;1762;1763;77643;1773	cellular organisms;Bacteria;Terrabacteria group;Actinomycetota;Actinomycetes;Corynebacteriales;Mycobacteriaceae;Mycobacterium;Mycobacterium tuberculosis complex;Mycobacterium tuberculosis	Bacteria	Bacteria	Actinomycetota	Actinomycetes	Corynebacteriales	Mycobacteriaceae	Mycobacterium	Mycobacterium tuberculosis	Complete	2-0059P6C4				284																Good	2020-10-20T00:00:00Z			PRJNA555636	SAMN12325236	GCA_014900095.1		CP041831	San Diego State University	Complete	PacBio RSII	58x	HGAP v. 2
1773.24	Mycobacterium tuberculosis strain 2-0052P6C4		1773	131567;2;1783272;201174;1760;85007;1762;1763;77643;1773	cellular organisms;Bacteria;Terrabacteria group;Actinomycetota;Actinomycetes;Corynebacteriales;Mycobacteriaceae;Mycobacterium;Mycobacterium tuberculosis complex;Mycobacterium tuberculosis	Bacteria	Bacteria	Actinomycetota	Actinomycetes	Corynebacteriales	Mycobacteriaceae	Mycobacterium	Mycobacterium tuberculosis	Complete	2-0052P6C4				276																Good	2020-10-20T00:00:00Z			PRJNA555636	SAMN12325235	GCA_014900115.1		CP041832	San Diego State University	Complete	PacBio RSII	138x	HGAP v. 2
1773.24	Mycobacterium tuberculosis strain 2-0046P6C4		1773	131567;2;1783272;201174;1760;85007;1762;1763;77643;1773	cellular organisms;Bacteria;Terrabacteria group;Actinomycetota;Actinomycetes;Corynebacteriales;Mycobacteriaceae;Mycobacterium;Mycobacterium tuberculosis complex;Mycobacterium tuberculosis	Bacteria	Bacteria	Actinomycetota	Actinomycetes	Corynebacteriales	Mycobacteriaceae	Mycobacterium	Mycobacterium tuberculosis	Complete	2-0046P6C4				284																Good	2020-10-20T00:00:00Z			PRJNA555636	SAMN12325234	GCA_014900135.1		CP041833	San Diego State University	Complete	PacBio RSII	85x	HGAP v. 2
1773.24	Mycobacterium tuberculosis strain 2-0043-unknownP6C4		1773	131567;2;1783272;201174;1760;85007;1762;1763;77643;1773	cellular organisms;Bacteria;Terrabacteria group;Actinomycetota;Actinomycetes;Corynebacteriales;Mycobacteriaceae;Mycobacterium;Mycobacterium tuberculosis complex;Mycobacterium tuberculosis	Bacteria	Bacteria	Actinomycetota	Actinomycetes	Corynebacteriales	Mycobacteriaceae	Mycobacterium	Mycobacterium tuberculosis	Complete	2-0043-unknownP6C4				215																Good	2020-10-20T00:00:00Z			PRJNA555636	SAMN12325233	GCA_014900155.1		CP041834	San Diego State University	Complete	PacBio RSII	137x	HGAP v. 2
1773.24	Mycobacterium tuberculosis strain 2-0034P6C4		1773	131567;2;1783272;201174;1760;85007;1762;1763;77643;1773	cellular organisms;Bacteria;Terrabacteria group;Actinomycetota;Actinomycetes;Corynebacteriales;Mycobacteriaceae;Mycobacterium;Mycobacterium tuberculosis complex;Mycobacterium tuberculosis	Bacteria	Bacteria	Actinomycetota	Actinomycetes	Corynebacteriales	Mycobacteriaceae	Mycobacterium	Mycobacterium tuberculosis	Complete	2-0034P6C4				276																Good	2020-10-20T00:00:00Z			PRJNA555636	SAMN12325232	GCA_014900175.1		CP041835	San Diego State University	Complete	PacBio RSII	145x	HGAP v. 2
1773.24	Mycobacterium tuberculosis strain 1-0160P6C4		1773	131567;2;1783272;201174;1760;85007;1762;1763;77643;1773	cellular organisms;Bacteria;Terrabacteria group;Actinomycetota;Actinomycetes;Corynebacteriales;Mycobacteriaceae;Mycobacterium;Mycobacterium tuberculosis complex;Mycobacterium tuberculosis	Bacteria	Bacteria	Actinomycetota	Actinomycetes	Corynebacteriales	Mycobacteriaceae	Mycobacterium	Mycobacterium tuberculosis	Complete	1-0160P6C4				215																Good	2020-10-20T00:00:00Z			PRJNA555636	SAMN12325223	GCA_014900355.1		CP041844	San Diego State University	Complete	PacBio RSII	96x	HGAP v. 2
1773.24	Mycobacterium tuberculosis strain 1-0168P6C4		1773	131567;2;1783272;201174;1760;85007;1762;1763;77643;1773	cellular organisms;Bacteria;Terrabacteria group;Actinomycetota;Actinomycetes;Corynebacteriales;Mycobacteriaceae;Mycobacterium;Mycobacterium tuberculosis complex;Mycobacterium tuberculosis	Bacteria	Bacteria	Actinomycetota	Actinomycetes	Corynebacteriales	Mycobacteriaceae	Mycobacterium	Mycobacterium tuberculosis	Complete	1-0168P6C4				279																Good	2020-10-20T00:00:00Z			PRJNA555636	SAMN12325224	GCA_014900335.1		CP041843	San Diego State University	Complete	PacBio RSII	90x	HGAP v. 2
1773.24	Mycobacterium tuberculosis strain 2-0013P6C4		1773	131567;2;1783272;201174;1760;85007;1762;1763;77643;1773	cellular organisms;Bacteria;Terrabacteria group;Actinomycetota;Actinomycetes;Corynebacteriales;Mycobacteriaceae;Mycobacterium;Mycobacterium tuberculosis complex;Mycobacterium tuberculosis	Bacteria	Bacteria	Actinomycetota	Actinomycetes	Corynebacteriales	Mycobacteriaceae	Mycobacterium	Mycobacterium tuberculosis	Complete	2-0013P6C4				215																Good	2020-10-20T00:00:00Z			PRJNA555636	SAMN12325225	GCA_014900315.1		CP041842	San Diego State University	Complete	PacBio RSII	102x	HGAP v. 2
1773.24	Mycobacterium tuberculosis strain 2-0022P6C4		1773	131567;2;1783272;201174;1760;85007;1762;1763;77643;1773	cellular organisms;Bacteria;Terrabacteria group;Actinomycetota;Actinomycetes;Corynebacteriales;Mycobacteriaceae;Mycobacterium;Mycobacterium tuberculosis complex;Mycobacterium tuberculosis	Bacteria	Bacteria	Actinomycetota	Actinomycetes	Corynebacteriales	Mycobacteriaceae	Mycobacterium	Mycobacterium tuberculosis	Complete	2-0022P6C4				284																Good	2020-10-20T00:00:00Z			PRJNA555636	SAMN12325227	GCA_014900275.1		CP041840	San Diego State University	Complete	PacBio RSII	71x	HGAP v. 2
1773.24	Mycobacterium tuberculosis strain 2-0028P6C4		1773	131567;2;1783272;201174;1760;85007;1762;1763;77643;1773	cellular organisms;Bacteria;Terrabacteria group;Actinomycetota;Actinomycetes;Corynebacteriales;Mycobacteriaceae;Mycobacterium;Mycobacterium tuberculosis complex;Mycobacterium tuberculosis	Bacteria	Bacteria	Actinomycetota	Actinomycetes	Corynebacteriales	Mycobacteriaceae	Mycobacterium	Mycobacterium tuberculosis	Complete	2-0028P6C4				284																Good	2020-10-20T00:00:00Z			PRJNA555636	SAMN12325229	GCA_014900235.1		CP041838	San Diego State University	Complete	PacBio RSII	158x	Canu v. 1.6
1773.24	Mycobacterium tuberculosis strain 2-0029P6C4		1773	131567;2;1783272;201174;1760;85007;1762;1763;77643;1773	cellular organisms;Bacteria;Terrabacteria group;Actinomycetota;Actinomycetes;Corynebacteriales;Mycobacteriaceae;Mycobacterium;Mycobacterium tuberculosis complex;Mycobacterium tuberculosis	Bacteria	Bacteria	Actinomycetota	Actinomycetes	Corynebacteriales	Mycobacteriaceae	Mycobacterium	Mycobacterium tuberculosis	Complete	2-0029P6C4				284																Good	2020-10-20T00:00:00Z			PRJNA555636	SAMN12325230	GCA_014900215.1		CP041837	San Diego State University	Complete	PacBio RSII	147x	Canu v. 1.6
1773.24	Mycobacterium tuberculosis strain 2-0031P6C4		1773	131567;2;1783272;201174;1760;85007;1762;1763;77643;1773	cellular organisms;Bacteria;Terrabacteria group;Actinomycetota;Actinomycetes;Corynebacteriales;Mycobacteriaceae;Mycobacterium;Mycobacterium tuberculosis complex;Mycobacterium tuberculosis	Bacteria	Bacteria	Actinomycetota	Actinomycetes	Corynebacteriales	Mycobacteriaceae	Mycobacterium	Mycobacterium tuberculosis	Complete	2-0031P6C4				276																Good	2020-10-20T00:00:00Z			PRJNA555636	SAMN12325231	GCA_014900195.1		CP041836	San Diego State University	Complete	PacBio RSII	64x	HGAP v. 2
1773.24	Mycobacterium tuberculosis strain 2-0023P6C4		1773	131567;2;1783272;201174;1760;85007;1762;1763;77643;1773	cellular organisms;Bacteria;Terrabacteria group;Actinomycetota;Actinomycetes;Corynebacteriales;Mycobacteriaceae;Mycobacterium;Mycobacterium tuberculosis complex;Mycobacterium tuberculosis	Bacteria	Bacteria	Actinomycetota	Actinomycetes	Corynebacteriales	Mycobacteriaceae	Mycobacterium	Mycobacterium tuberculosis	Complete	2-0023P6C4				284																Good	2020-10-20T00:00:00Z			PRJNA555636	SAMN12325228	GCA_014900255.1		CP041839	San Diego State University	Complete	PacBio RSII	117x	HGAP v. 2
1773.24	Mycobacterium tuberculosis strain 1-0156P6C4		1773	131567;2;1783272;201174;1760;85007;1762;1763;77643;1773	cellular organisms;Bacteria;Terrabacteria group;Actinomycetota;Actinomycetes;Corynebacteriales;Mycobacteriaceae;Mycobacterium;Mycobacterium tuberculosis complex;Mycobacterium tuberculosis	Bacteria	Bacteria	Actinomycetota	Actinomycetes	Corynebacteriales	Mycobacteriaceae	Mycobacterium	Mycobacterium tuberculosis	Complete	1-0156P6C4				276																Good	2020-10-20T00:00:00Z			PRJNA555636	SAMN12325222	GCA_014900375.1		CP041845	San Diego State University	Complete	PacBio RSII	49x	HGAP v. 2
1773.24	Mycobacterium tuberculosis strain 2-0021P6C4		1773	131567;2;1783272;201174;1760;85007;1762;1763;77643;1773	cellular organisms;Bacteria;Terrabacteria group;Actinomycetota;Actinomycetes;Corynebacteriales;Mycobacteriaceae;Mycobacterium;Mycobacterium tuberculosis complex;Mycobacterium tuberculosis	Bacteria	Bacteria	Actinomycetota	Actinomycetes	Corynebacteriales	Mycobacteriaceae	Mycobacterium	Mycobacterium tuberculosis	Complete	2-0021P6C4				284																Good	2020-10-20T00:00:00Z			PRJNA555636	SAMN12325226	GCA_014900295.1		CP041841	San Diego State University	Complete	PacBio RSII	108x	HGAP v. 2
1773.24	Mycobacterium tuberculosis strain 1-0153P6C4		1773	131567;2;1783272;201174;1760;85007;1762;1763;77643;1773	cellular organisms;Bacteria;Terrabacteria group;Actinomycetota;Actinomycetes;Corynebacteriales;Mycobacteriaceae;Mycobacterium;Mycobacterium tuberculosis complex;Mycobacterium tuberculosis	Bacteria	Bacteria	Actinomycetota	Actinomycetes	Corynebacteriales	Mycobacteriaceae	Mycobacterium	Mycobacterium tuberculosis	Complete	1-0153P6C4				215																Good	2020-10-20T00:00:00Z			PRJNA555636	SAMN12325221	GCA_014900395.1		CP041846	San Diego State University	Complete	PacBio RSII	93x	HGAP v. 2
1773.24	Mycobacterium tuberculosis strain 1-0110P6C4		1773	131567;2;1783272;201174;1760;85007;1762;1763;77643;1773	cellular organisms;Bacteria;Terrabacteria group;Actinomycetota;Actinomycetes;Corynebacteriales;Mycobacteriaceae;Mycobacterium;Mycobacterium tuberculosis complex;Mycobacterium tuberculosis	Bacteria	Bacteria	Actinomycetota	Actinomycetes	Corynebacteriales	Mycobacteriaceae	Mycobacterium	Mycobacterium tuberculosis	Complete	1-0110P6C4				276																Good	2020-10-20T00:00:00Z			PRJNA555636	SAMN12325215	GCA_014900515.1		CP041852	San Diego State University	Complete	PacBio RSII	83x	HGAP v. 2
1773.24	Mycobacterium tuberculosis strain 1-0116P6C4		1773	131567;2;1783272;201174;1760;85007;1762;1763;77643;1773	cellular organisms;Bacteria;Terrabacteria group;Actinomycetota;Actinomycetes;Corynebacteriales;Mycobacteriaceae;Mycobacterium;Mycobacterium tuberculosis complex;Mycobacterium tuberculosis	Bacteria	Bacteria	Actinomycetota	Actinomycetes	Corynebacteriales	Mycobacteriaceae	Mycobacterium	Mycobacterium tuberculosis	Complete	1-0116P6C4				276																Good	2020-10-20T00:00:00Z			PRJNA555636	SAMN12325217	GCA_014900475.1		CP041850	San Diego State University	Complete	PacBio RSII	132x	Canu v. 1.6
1773.24	Mycobacterium tuberculosis strain 1-0112P6C4		1773	131567;2;1783272;201174;1760;85007;1762;1763;77643;1773	cellular organisms;Bacteria;Terrabacteria group;Actinomycetota;Actinomycetes;Corynebacteriales;Mycobacteriaceae;Mycobacterium;Mycobacterium tuberculosis complex;Mycobacterium tuberculosis	Bacteria	Bacteria	Actinomycetota	Actinomycetes	Corynebacteriales	Mycobacteriaceae	Mycobacterium	Mycobacterium tuberculosis	Complete	1-0112P6C4				276																Good	2020-10-20T00:00:00Z			PRJNA555636	SAMN12325216	GCA_014900495.1		CP041851	San Diego State University	Complete	PacBio RSII	87x	HGAP v. 2
1773.24	Mycobacterium tuberculosis strain 1-0149P6C4		1773	131567;2;1783272;201174;1760;85007;1762;1763;77643;1773	cellular organisms;Bacteria;Terrabacteria group;Actinomycetota;Actinomycetes;Corynebacteriales;Mycobacteriaceae;Mycobacterium;Mycobacterium tuberculosis complex;Mycobacterium tuberculosis	Bacteria	Bacteria	Actinomycetota	Actinomycetes	Corynebacteriales	Mycobacteriaceae	Mycobacterium	Mycobacterium tuberculosis	Complete	1-0149P6C4				276																Good	2020-10-20T00:00:00Z			PRJNA555636	SAMN12325220	GCA_014900415.1		CP041847	San Diego State University	Complete	PacBio RSII	120x	HGAP v. 2
1773.24	Mycobacterium tuberculosis strain 1-0137P6C4		1773	131567;2;1783272;201174;1760;85007;1762;1763;77643;1773	cellular organisms;Bacteria;Terrabacteria group;Actinomycetota;Actinomycetes;Corynebacteriales;Mycobacteriaceae;Mycobacterium;Mycobacterium tuberculosis complex;Mycobacterium tuberculosis	Bacteria	Bacteria	Actinomycetota	Actinomycetes	Corynebacteriales	Mycobacteriaceae	Mycobacterium	Mycobacterium tuberculosis	Complete	1-0137P6C4				276																Good	2020-10-20T00:00:00Z			PRJNA555636	SAMN12325219	GCA_014900435.1		CP041848	San Diego State University	Complete	PacBio RSII	106x	Canu v. 1.6
1773.24	Mycobacterium tuberculosis strain 1-0123P6C4		1773	131567;2;1783272;201174;1760;85007;1762;1763;77643;1773	cellular organisms;Bacteria;Terrabacteria group;Actinomycetota;Actinomycetes;Corynebacteriales;Mycobacteriaceae;Mycobacterium;Mycobacterium tuberculosis complex;Mycobacterium tuberculosis	Bacteria	Bacteria	Actinomycetota	Actinomycetes	Corynebacteriales	Mycobacteriaceae	Mycobacterium	Mycobacterium tuberculosis	Complete	1-0123P6C4				276																Good	2020-10-20T00:00:00Z			PRJNA555636	SAMN12325218	GCA_014900455.1		CP041849	San Diego State University	Complete	PacBio RSII	110x	HGAP v. 2
1773.24	Mycobacterium tuberculosis strain 1-0107P6C4		1773	131567;2;1783272;201174;1760;85007;1762;1763;77643;1773	cellular organisms;Bacteria;Terrabacteria group;Actinomycetota;Actinomycetes;Corynebacteriales;Mycobacteriaceae;Mycobacterium;Mycobacterium tuberculosis complex;Mycobacterium tuberculosis	Bacteria	Bacteria	Actinomycetota	Actinomycetes	Corynebacteriales	Mycobacteriaceae	Mycobacterium	Mycobacterium tuberculosis	Complete	1-0107P6C4				276																Good	2020-10-20T00:00:00Z			PRJNA555636	SAMN12325214	GCA_014900555.1		CP041853	San Diego State University	Complete	PacBio RSII	124x	HGAP v. 2
1773.24	Mycobacterium tuberculosis strain 1-0084P6C4		1773	131567;2;1783272;201174;1760;85007;1762;1763;77643;1773	cellular organisms;Bacteria;Terrabacteria group;Actinomycetota;Actinomycetes;Corynebacteriales;Mycobacteriaceae;Mycobacterium;Mycobacterium tuberculosis complex;Mycobacterium tuberculosis	Bacteria	Bacteria	Actinomycetota	Actinomycetes	Corynebacteriales	Mycobacteriaceae	Mycobacterium	Mycobacterium tuberculosis	Complete	1-0084P6C4				276																Good	2020-10-20T00:00:00Z			PRJNA555636	SAMN12325212	GCA_014900615.1		CP041855	San Diego State University	Complete	PacBio RSII	125x	HGAP v. 2
1773.24	Mycobacterium tuberculosis strain 1-0102P6C4		1773	131567;2;1783272;201174;1760;85007;1762;1763;77643;1773	cellular organisms;Bacteria;Terrabacteria group;Actinomycetota;Actinomycetes;Corynebacteriales;Mycobacteriaceae;Mycobacterium;Mycobacterium tuberculosis complex;Mycobacterium tuberculosis	Bacteria	Bacteria	Actinomycetota	Actinomycetes	Corynebacteriales	Mycobacteriaceae	Mycobacterium	Mycobacterium tuberculosis	Complete	1-0102P6C4				276																Good	2020-10-20T00:00:00Z			PRJNA555636	SAMN12325213	GCA_014900595.1		CP041854	San Diego State University	Complete	PacBio RSII	133x	Canu v. 1.6
1773.24	Mycobacterium tuberculosis strain 1-0071P6C4		1773	131567;2;1783272;201174;1760;85007;1762;1763;77643;1773	cellular organisms;Bacteria;Terrabacteria group;Actinomycetota;Actinomycetes;Corynebacteriales;Mycobacteriaceae;Mycobacterium;Mycobacterium tuberculosis complex;Mycobacterium tuberculosis	Bacteria	Bacteria	Actinomycetota	Actinomycetes	Corynebacteriales	Mycobacteriaceae	Mycobacterium	Mycobacterium tuberculosis	Complete	1-0071P6C4				Undefined																Good	2020-10-20T00:00:00Z			PRJNA555636	SAMN12325210	GCA_014900635.1		CP041856	San Diego State University	Complete	PacBio RSII	109x	HGAP v. 2
1773.24	Mycobacterium tuberculosis strain 1-0069P6C4		1773	131567;2;1783272;201174;1760;85007;1762;1763;77643;1773	cellular organisms;Bacteria;Terrabacteria group;Actinomycetota;Actinomycetes;Corynebacteriales;Mycobacteriaceae;Mycobacterium;Mycobacterium tuberculosis complex;Mycobacterium tuberculosis	Bacteria	Bacteria	Actinomycetota	Actinomycetes	Corynebacteriales	Mycobacteriaceae	Mycobacterium	Mycobacterium tuberculosis	Complete	1-0069P6C4				Undefined																Good	2020-10-20T00:00:00Z			PRJNA555636	SAMN12325209	GCA_014900655.1		CP041857	San Diego State University	Complete	PacBio RSII	91x	HGAP v. 2
1773.24	Mycobacterium tuberculosis strain 1-0056P6C4		1773	131567;2;1783272;201174;1760;85007;1762;1763;77643;1773	cellular organisms;Bacteria;Terrabacteria group;Actinomycetota;Actinomycetes;Corynebacteriales;Mycobacteriaceae;Mycobacterium;Mycobacterium tuberculosis complex;Mycobacterium tuberculosis	Bacteria	Bacteria	Actinomycetota	Actinomycetes	Corynebacteriales	Mycobacteriaceae	Mycobacterium	Mycobacterium tuberculosis	Complete	1-0056P6C4				276																Good	2020-10-20T00:00:00Z			PRJNA555636	SAMN12325205	GCA_014900715.1		CP041860	San Diego State University	Complete	PacBio RSII	159x	Canu v. 1.6
1773.24	Mycobacterium tuberculosis strain 1-0054P6C4		1773	131567;2;1783272;201174;1760;85007;1762;1763;77643;1773	cellular organisms;Bacteria;Terrabacteria group;Actinomycetota;Actinomycetes;Corynebacteriales;Mycobacteriaceae;Mycobacterium;Mycobacterium tuberculosis complex;Mycobacterium tuberculosis	Bacteria	Bacteria	Actinomycetota	Actinomycetes	Corynebacteriales	Mycobacteriaceae	Mycobacterium	Mycobacterium tuberculosis	Complete	1-0054P6C4				276																Good	2020-10-20T00:00:00Z			PRJNA555636	SAMN12325204	GCA_014900735.1		CP041861	San Diego State University	Complete	PacBio RSII	143x	Canu v. 1.6
1773.24	Mycobacterium tuberculosis strain 1-0061P6C4		1773	131567;2;1783272;201174;1760;85007;1762;1763;77643;1773	cellular organisms;Bacteria;Terrabacteria group;Actinomycetota;Actinomycetes;Corynebacteriales;Mycobacteriaceae;Mycobacterium;Mycobacterium tuberculosis complex;Mycobacterium tuberculosis	Bacteria	Bacteria	Actinomycetota	Actinomycetes	Corynebacteriales	Mycobacteriaceae	Mycobacterium	Mycobacterium tuberculosis	Complete	1-0061P6C4				215																Good	2020-10-20T00:00:00Z			PRJNA555636	SAMN12325206	GCA_014900695.1		CP041859	San Diego State University	Complete	PacBio RSII	154x	HGAP v. 2
1773.24	Mycobacterium tuberculosis strain 1-0044P6C4		1773	131567;2;1783272;201174;1760;85007;1762;1763;77643;1773	cellular organisms;Bacteria;Terrabacteria group;Actinomycetota;Actinomycetes;Corynebacteriales;Mycobacteriaceae;Mycobacterium;Mycobacterium tuberculosis complex;Mycobacterium tuberculosis	Bacteria	Bacteria	Actinomycetota	Actinomycetes	Corynebacteriales	Mycobacteriaceae	Mycobacterium	Mycobacterium tuberculosis	Complete	1-0044P6C4				215																Good	2020-10-20T00:00:00Z			PRJNA555636	SAMN12325201	GCA_014900795.1		CP041864	San Diego State University	Complete	PacBio RSII	90x	Canu v. 1.6
1773.24	Mycobacterium tuberculosis strain 1-0047P6C4		1773	131567;2;1783272;201174;1760;85007;1762;1763;77643;1773	cellular organisms;Bacteria;Terrabacteria group;Actinomycetota;Actinomycetes;Corynebacteriales;Mycobacteriaceae;Mycobacterium;Mycobacterium tuberculosis complex;Mycobacterium tuberculosis	Bacteria	Bacteria	Actinomycetota	Actinomycetes	Corynebacteriales	Mycobacteriaceae	Mycobacterium	Mycobacterium tuberculosis	Complete	1-0047P6C4				276																Good	2020-10-20T00:00:00Z			PRJNA555636	SAMN12325203	GCA_014900755.1		CP041862	San Diego State University	Complete	PacBio RSII	150x	HGAP v. 2
1773.24	Mycobacterium tuberculosis strain 1-0064P6C4		1773	131567;2;1783272;201174;1760;85007;1762;1763;77643;1773	cellular organisms;Bacteria;Terrabacteria group;Actinomycetota;Actinomycetes;Corynebacteriales;Mycobacteriaceae;Mycobacterium;Mycobacterium tuberculosis complex;Mycobacterium tuberculosis	Bacteria	Bacteria	Actinomycetota	Actinomycetes	Corynebacteriales	Mycobacteriaceae	Mycobacterium	Mycobacterium tuberculosis	Complete	1-0064P6C4				276																Good	2020-10-20T00:00:00Z			PRJNA555636	SAMN12325207	GCA_014900675.1		CP041858	San Diego State University	Complete	PacBio RSII	142x	HGAP v. 2
1773.24	Mycobacterium tuberculosis strain 1-0039P6C4		1773	131567;2;1783272;201174;1760;85007;1762;1763;77643;1773	cellular organisms;Bacteria;Terrabacteria group;Actinomycetota;Actinomycetes;Corynebacteriales;Mycobacteriaceae;Mycobacterium;Mycobacterium tuberculosis complex;Mycobacterium tuberculosis	Bacteria	Bacteria	Actinomycetota	Actinomycetes	Corynebacteriales	Mycobacteriaceae	Mycobacterium	Mycobacterium tuberculosis	Complete	1-0039P6C4				276																Good	2020-10-20T00:00:00Z			PRJNA555636	SAMN12325200	GCA_014900815.1		CP041865	San Diego State University	Complete	PacBio RSII	142x	Canu v. 1.6
1773.24	Mycobacterium tuberculosis strain 1-0045P6C4		1773	131567;2;1783272;201174;1760;85007;1762;1763;77643;1773	cellular organisms;Bacteria;Terrabacteria group;Actinomycetota;Actinomycetes;Corynebacteriales;Mycobacteriaceae;Mycobacterium;Mycobacterium tuberculosis complex;Mycobacterium tuberculosis	Bacteria	Bacteria	Actinomycetota	Actinomycetes	Corynebacteriales	Mycobacteriaceae	Mycobacterium	Mycobacterium tuberculosis	Complete	1-0045P6C4				276																Good	2020-10-20T00:00:00Z			PRJNA555636	SAMN12325202	GCA_014900775.1		CP041863	San Diego State University	Complete	PacBio RSII	168x	HGAP v. 2
1773.24	Mycobacterium tuberculosis strain 1-0036P6C4		1773	131567;2;1783272;201174;1760;85007;1762;1763;77643;1773	cellular organisms;Bacteria;Terrabacteria group;Actinomycetota;Actinomycetes;Corynebacteriales;Mycobacteriaceae;Mycobacterium;Mycobacterium tuberculosis complex;Mycobacterium tuberculosis	Bacteria	Bacteria	Actinomycetota	Actinomycetes	Corynebacteriales	Mycobacteriaceae	Mycobacterium	Mycobacterium tuberculosis	Complete	1-0036P6C4				276																Good	2020-10-20T00:00:00Z			PRJNA555636	SAMN12325199	GCA_014900835.1		CP041866	San Diego State University	Complete	PacBio RSII	172x	HGAP v. 2
1773.24	Mycobacterium tuberculosis strain 1-0031P6C4		1773	131567;2;1783272;201174;1760;85007;1762;1763;77643;1773	cellular organisms;Bacteria;Terrabacteria group;Actinomycetota;Actinomycetes;Corynebacteriales;Mycobacteriaceae;Mycobacterium;Mycobacterium tuberculosis complex;Mycobacterium tuberculosis	Bacteria	Bacteria	Actinomycetota	Actinomycetes	Corynebacteriales	Mycobacteriaceae	Mycobacterium	Mycobacterium tuberculosis	Complete	1-0031P6C4				276																Good	2020-10-20T00:00:00Z			PRJNA555636	SAMN12325198	GCA_014900855.1		CP041867	San Diego State University	Complete	PacBio RSII	105x	Canu v. 1.6
1773.24	Mycobacterium tuberculosis strain 1-0030P6C4		1773	131567;2;1783272;201174;1760;85007;1762;1763;77643;1773	cellular organisms;Bacteria;Terrabacteria group;Actinomycetota;Actinomycetes;Corynebacteriales;Mycobacteriaceae;Mycobacterium;Mycobacterium tuberculosis complex;Mycobacterium tuberculosis	Bacteria	Bacteria	Actinomycetota	Actinomycetes	Corynebacteriales	Mycobacteriaceae	Mycobacterium	Mycobacterium tuberculosis	Complete	1-0030P6C4				276																Good	2020-10-20T00:00:00Z			PRJNA555636	SAMN12325197	GCA_014900895.1		CP041868	San Diego State University	Complete	PacBio RSII	158x	HGAP v. 2
1773.24	Mycobacterium tuberculosis strain 1-0021P6C4		1773	131567;2;1783272;201174;1760;85007;1762;1763;77643;1773	cellular organisms;Bacteria;Terrabacteria group;Actinomycetota;Actinomycetes;Corynebacteriales;Mycobacteriaceae;Mycobacterium;Mycobacterium tuberculosis complex;Mycobacterium tuberculosis	Bacteria	Bacteria	Actinomycetota	Actinomycetes	Corynebacteriales	Mycobacteriaceae	Mycobacterium	Mycobacterium tuberculosis	Complete	1-0021P6C4				276																Good	2020-10-20T00:00:00Z			PRJNA555636	SAMN12325194	GCA_014901055.1		CP041871	San Diego State University	Complete	PacBio RSII	63x	HGAP v. 2
1773.24	Mycobacterium tuberculosis strain 1-0023P6C4		1773	131567;2;1783272;201174;1760;85007;1762;1763;77643;1773	cellular organisms;Bacteria;Terrabacteria group;Actinomycetota;Actinomycetes;Corynebacteriales;Mycobacteriaceae;Mycobacterium;Mycobacterium tuberculosis complex;Mycobacterium tuberculosis	Bacteria	Bacteria	Actinomycetota	Actinomycetes	Corynebacteriales	Mycobacteriaceae	Mycobacterium	Mycobacterium tuberculosis	Complete	1-0023P6C4				276																Good	2020-10-20T00:00:00Z			PRJNA555636	SAMN12325195	GCA_014901035.1		CP041870	San Diego State University	Complete	PacBio RSII	111x	HGAP v. 2
1773.24	Mycobacterium tuberculosis strain 1-0028P6C4		1773	131567;2;1783272;201174;1760;85007;1762;1763;77643;1773	cellular organisms;Bacteria;Terrabacteria group;Actinomycetota;Actinomycetes;Corynebacteriales;Mycobacteriaceae;Mycobacterium;Mycobacterium tuberculosis complex;Mycobacterium tuberculosis	Bacteria	Bacteria	Actinomycetota	Actinomycetes	Corynebacteriales	Mycobacteriaceae	Mycobacterium	Mycobacterium tuberculosis	Complete	1-0028P6C4				276																Good	2020-10-20T00:00:00Z			PRJNA555636	SAMN12325196	GCA_014900965.1		CP041869	San Diego State University	Complete	PacBio RSII	93x	HGAP v. 2
1773.24	Mycobacterium tuberculosis strain 1-0017P6C4		1773	131567;2;1783272;201174;1760;85007;1762;1763;77643;1773	cellular organisms;Bacteria;Terrabacteria group;Actinomycetota;Actinomycetes;Corynebacteriales;Mycobacteriaceae;Mycobacterium;Mycobacterium tuberculosis complex;Mycobacterium tuberculosis	Bacteria	Bacteria	Actinomycetota	Actinomycetes	Corynebacteriales	Mycobacteriaceae	Mycobacterium	Mycobacterium tuberculosis	Complete	1-0017P6C4				276																Good	2020-10-20T00:00:00Z			PRJNA555636	SAMN12325193	GCA_014901075.1		CP041872	San Diego State University	Complete	PacBio RSII	101x	Canu v. 1.6
1773.24	Mycobacterium tuberculosis strain 1-0013P6C4		1773	131567;2;1783272;201174;1760;85007;1762;1763;77643;1773	cellular organisms;Bacteria;Terrabacteria group;Actinomycetota;Actinomycetes;Corynebacteriales;Mycobacteriaceae;Mycobacterium;Mycobacterium tuberculosis complex;Mycobacterium tuberculosis	Bacteria	Bacteria	Actinomycetota	Actinomycetes	Corynebacteriales	Mycobacteriaceae	Mycobacterium	Mycobacterium tuberculosis	Complete	1-0013P6C4				276																Good	2020-10-20T00:00:00Z			PRJNA555636	SAMN12325192	GCA_014901095.1		CP041873	San Diego State University	Complete	PacBio RSII	119x	HGAP v. 2
1773.24	Mycobacterium tuberculosis strain 1-0006P6C4		1773	131567;2;1783272;201174;1760;85007;1762;1763;77643;1773	cellular organisms;Bacteria;Terrabacteria group;Actinomycetota;Actinomycetes;Corynebacteriales;Mycobacteriaceae;Mycobacterium;Mycobacterium tuberculosis complex;Mycobacterium tuberculosis	Bacteria	Bacteria	Actinomycetota	Actinomycetes	Corynebacteriales	Mycobacteriaceae	Mycobacterium	Mycobacterium tuberculosis	Complete	1-0006P6C4				276																Good	2020-10-20T00:00:00Z			PRJNA555636	SAMN12325189	GCA_014901155.1		CP041876	San Diego State University	Complete	PacBio RSII	99x	Canu v. 1.6
1773.24	Mycobacterium tuberculosis strain 1-0007P6C4		1773	131567;2;1783272;201174;1760;85007;1762;1763;77643;1773	cellular organisms;Bacteria;Terrabacteria group;Actinomycetota;Actinomycetes;Corynebacteriales;Mycobacteriaceae;Mycobacterium;Mycobacterium tuberculosis complex;Mycobacterium tuberculosis	Bacteria	Bacteria	Actinomycetota	Actinomycetes	Corynebacteriales	Mycobacteriaceae	Mycobacterium	Mycobacterium tuberculosis	Complete	1-0007P6C4				284																Good	2020-10-20T00:00:00Z			PRJNA555636	SAMN12325190	GCA_014901135.1		CP041875	San Diego State University	Complete	PacBio RSII	155x	HGAP v. 2
1773.24	Mycobacterium tuberculosis strain 1-0009P6C4		1773	131567;2;1783272;201174;1760;85007;1762;1763;77643;1773	cellular organisms;Bacteria;Terrabacteria group;Actinomycetota;Actinomycetes;Corynebacteriales;Mycobacteriaceae;Mycobacterium;Mycobacterium tuberculosis complex;Mycobacterium tuberculosis	Bacteria	Bacteria	Actinomycetota	Actinomycetes	Corynebacteriales	Mycobacteriaceae	Mycobacterium	Mycobacterium tuberculosis	Complete	1-0009P6C4				276																Good	2020-10-20T00:00:00Z			PRJNA555636	SAMN12325191	GCA_014901115.1		CP041874	San Diego State University	Complete	PacBio RSII	113x	HGAP v. 2
1773.24	Mycobacterium tuberculosis strain PR10		1773	131567;2;1783272;201174;1760;85007;1762;1763;77643;1773	cellular organisms;Bacteria;Terrabacteria group;Actinomycetota;Actinomycetes;Corynebacteriales;Mycobacteriaceae;Mycobacterium;Mycobacterium tuberculosis complex;Mycobacterium tuberculosis	Bacteria	Bacteria	Actinomycetota	Actinomycetes	Corynebacteriales	Mycobacteriaceae	Mycobacterium	Mycobacterium tuberculosis	Complete	PR10				215																Good	2016-03-10T00:00:00Z			PRJNA196391	SAMN03290700	GCF_001584745.1		CP010968	Universiti Teknologi MARA	Complete	Illumina	334	CLCBio v. 7.0.3
1773.24	Mycobacterium tuberculosis strain 11502		1773	131567;2;1783272;201174;1760;85007;1762;1763;77643;1773	cellular organisms;Bacteria;Terrabacteria group;Actinomycetota;Actinomycetes;Corynebacteriales;Mycobacteriaceae;Mycobacterium;Mycobacterium tuberculosis complex;Mycobacterium tuberculosis	Bacteria	Bacteria	Actinomycetota	Actinomycetes	Corynebacteriales	Mycobacteriaceae	Mycobacterium	Mycobacterium tuberculosis	Complete	11502				276																Good	2021-02-22T00:00:00Z			PRJNA700485	SAMN17832565	GCA_016917775.1		CP070338	Belarusian State Medical University	Complete	Illumina MiSeq; Oxford Nanopore MiniION	560.0x	Flye v. v. 2.8.2; SPAdes v. 3.14.1;
1773.24	Mycobacterium tuberculosis strain 120/26CAO		1773	131567;2;1783272;201174;1760;85007;1762;1763;77643;1773	cellular organisms;Bacteria;Terrabacteria group;Actinomycetota;Actinomycetes;Corynebacteriales;Mycobacteriaceae;Mycobacterium;Mycobacterium tuberculosis complex;Mycobacterium tuberculosis	Bacteria	Bacteria	Actinomycetota	Actinomycetes	Corynebacteriales	Mycobacteriaceae	Mycobacterium	Mycobacterium tuberculosis	Complete	120/26CAO				Undefined																Good	2021-03-04T00:00:00Z			PRJNA704837	SAMN18056856	GCA_017164035.1		CP071127	National Medical Research Center of Phthisiopulmonology and Infectious Diseases	Complete	Complete Genomics	164.0x	bwa v. 0.7.17-r1188
1773.24	Mycobacterium tuberculosis strain 267/47W148		1773	131567;2;1783272;201174;1760;85007;1762;1763;77643;1773	cellular organisms;Bacteria;Terrabacteria group;Actinomycetota;Actinomycetes;Corynebacteriales;Mycobacteriaceae;Mycobacterium;Mycobacterium tuberculosis complex;Mycobacterium tuberculosis	Bacteria	Bacteria	Actinomycetota	Actinomycetes	Corynebacteriales	Mycobacteriaceae	Mycobacterium	Mycobacterium tuberculosis	Complete	267/47W148				Undefined																Good	2021-03-04T00:00:00Z			PRJNA704837	SAMN18056929	GCA_017164055.1		CP071128	National Medical Research Center of Phthisiopulmonology and Infectious Diseases	Complete	Complete Genomics	197.0x	bwa v. 0.7.17-r1188
1773.25	Mycobacterium tuberculosis strain Korean		1773	131567;2;1783272;201174;1760;85007;1762;1763;77643;1773	cellular organisms;Bacteria;Terrabacteria group;Actinomycetota;Actinomycetes;Corynebacteriales;Mycobacteriaceae;Mycobacterium;Mycobacterium tuberculosis complex;Mycobacterium tuberculosis	Bacteria	Bacteria	Actinomycetota	Actinomycetes	Corynebacteriales	Mycobacteriaceae	Mycobacterium	Mycobacterium tuberculosis	Complete	Korean strain				215																Good	2014-06-13T00:00:00Z	25359915		PRJNA246436	SAMN02767600	GCA_000706665.1		CP007809.1	Korean Institute of Tuberculosis	Complete	454; GapFiller; GapFiller; GapFiller	1123.0x	Newbler v. 2.8; SSPACE v. 2.3.1;
1773.26	Mycobacterium tuberculosis strain H37Rv_CG		1773	131567;2;1783272;201174;1760;85007;1762;1763;77643;1773	cellular organisms;Bacteria;Terrabacteria group;Actinomycetota;Actinomycetes;Corynebacteriales;Mycobacteriaceae;Mycobacterium;Mycobacterium tuberculosis complex;Mycobacterium tuberculosis	Bacteria	Bacteria	Actinomycetota	Actinomycetes	Corynebacteriales	Mycobacteriaceae	Mycobacterium	Mycobacterium tuberculosis	Complete	H37Rv_CG				215																Good	2021-04-12T00:00:00Z			PRJNA718842	SAMN18576178	GCA_017901115.1		CP072765	University of Pittsburgh	Complete	Illumina MiSeq	132x	Unicycler v. 0.4.0; Consed v. 25
1773.26	Mycobacterium tuberculosis strain 2.2		1773	131567;2;1783272;201174;1760;85007;1762;1763;77643;1773	cellular organisms;Bacteria;Terrabacteria group;Actinomycetota;Actinomycetes;Corynebacteriales;Mycobacteriaceae;Mycobacterium;Mycobacterium tuberculosis complex;Mycobacterium tuberculosis	Bacteria	Bacteria	Actinomycetota	Actinomycetes	Corynebacteriales	Mycobacteriaceae	Mycobacterium	Mycobacterium tuberculosis	Complete	2.2				Undefined																Good	2021-08-05T00:00:00Z			PRJNA726345	SAMN18928235	GCA_019454365.1		CP074075	New York Presbyterian Queens Hospital	Complete	Illumina HiSeq	63.0x	MEGAHIT v. 1.1.3
1773.27	Mycobacterium tuberculosis strain 952/2019		1773	131567;2;1783272;201174;1760;85007;1762;1763;77643;1773	cellular organisms;Bacteria;Terrabacteria group;Actinomycetota;Actinomycetes;Corynebacteriales;Mycobacteriaceae;Mycobacterium;Mycobacterium tuberculosis complex;Mycobacterium tuberculosis	Bacteria	null	Actinomycetota	Actinomycetes	Corynebacteriales	Mycobacteriaceae	Mycobacterium	Mycobacterium tuberculosis	Complete	952/2019				215																Good	2021-10-31T00:00:00Z			PRJNA765918	SAMN21593409	GCA_020683285.1		CP085543	National Center of Infectious and Parasitic Diseases, Sofia Bulgaria	Complete	Illumina MiSeq	102.90x	Geneious assember v. 2021.2.2
1773.27	Mycobacterium tuberculosis strain 598/2019		1773	131567;2;1783272;201174;1760;85007;1762;1763;77643;1773	cellular organisms;Bacteria;Terrabacteria group;Actinomycetota;Actinomycetes;Corynebacteriales;Mycobacteriaceae;Mycobacterium;Mycobacterium tuberculosis complex;Mycobacterium tuberculosis	Bacteria	null	Actinomycetota	Actinomycetes	Corynebacteriales	Mycobacteriaceae	Mycobacterium	Mycobacterium tuberculosis	Complete	598/2019				215																Good	2021-10-31T00:00:00Z			PRJNA765918	SAMN21593410	GCA_020683305.1		CP085544	National Center of Infectious and Parasitic Diseases, Sofia Bulgaria	Complete	Illumina MiSeq	100.70x	Geneious assember v. 2021.2.2
1773.27	Mycobacterium tuberculosis strain 715/2017		1773	131567;2;1783272;201174;1760;85007;1762;1763;77643;1773	cellular organisms;Bacteria;Terrabacteria group;Actinomycetota;Actinomycetes;Corynebacteriales;Mycobacteriaceae;Mycobacterium;Mycobacterium tuberculosis complex;Mycobacterium tuberculosis	Bacteria	null	Actinomycetota	Actinomycetes	Corynebacteriales	Mycobacteriaceae	Mycobacterium	Mycobacterium tuberculosis	Complete	715/2017				215																Good	2021-10-31T00:00:00Z			PRJNA765918	SAMN21593413	GCA_020683325.1		CP085547	National Center of Infectious and Parasitic Diseases, Sofia Bulgaria	Complete	Illumina MiSeq	88.24x	Geneious assember v. 2021.2.2
1773.27	Mycobacterium tuberculosis strain 1361/2017		1773	131567;2;1783272;201174;1760;85007;1762;1763;77643;1773	cellular organisms;Bacteria;Terrabacteria group;Actinomycetota;Actinomycetes;Corynebacteriales;Mycobacteriaceae;Mycobacterium;Mycobacterium tuberculosis complex;Mycobacterium tuberculosis	Bacteria	null	Actinomycetota	Actinomycetes	Corynebacteriales	Mycobacteriaceae	Mycobacterium	Mycobacterium tuberculosis	Complete	1361/2017				215																Good	2021-10-31T00:00:00Z			PRJNA765918	SAMN21593415	GCA_020683345.1		CP085549	National Center of Infectious and Parasitic Diseases, Sofia Bulgaria	Complete	Illumina MiSeq	85.09x	Geneious assember v. 2021.2.2
1773.27	Mycobacterium tuberculosis strain 1400/2017		1773	131567;2;1783272;201174;1760;85007;1762;1763;77643;1773	cellular organisms;Bacteria;Terrabacteria group;Actinomycetota;Actinomycetes;Corynebacteriales;Mycobacteriaceae;Mycobacterium;Mycobacterium tuberculosis complex;Mycobacterium tuberculosis	Bacteria	null	Actinomycetota	Actinomycetes	Corynebacteriales	Mycobacteriaceae	Mycobacterium	Mycobacterium tuberculosis	Complete	1400/2017				215																Good	2021-10-31T00:00:00Z			PRJNA765918	SAMN21593416	GCA_020683365.1		CP085550	National Center of Infectious and Parasitic Diseases, Sofia Bulgaria	Complete	Illumina MiSeq	60.56x	Geneious assember v. 2021.2.2
1773.27	Mycobacterium tuberculosis strain 405/2018		1773	131567;2;1783272;201174;1760;85007;1762;1763;77643;1773	cellular organisms;Bacteria;Terrabacteria group;Actinomycetota;Actinomycetes;Corynebacteriales;Mycobacteriaceae;Mycobacterium;Mycobacterium tuberculosis complex;Mycobacterium tuberculosis	Bacteria	null	Actinomycetota	Actinomycetes	Corynebacteriales	Mycobacteriaceae	Mycobacterium	Mycobacterium tuberculosis	Complete	405/2018				215																Good	2021-10-31T00:00:00Z			PRJNA765918	SAMN21593417	GCA_020683385.1		CP085551	National Center of Infectious and Parasitic Diseases, Sofia Bulgaria	Complete	Illumina MiSeq	79.69x	Geneious assember v. 2021.2.2
1773.27	Mycobacterium tuberculosis strain 545/2018		1773	131567;2;1783272;201174;1760;85007;1762;1763;77643;1773	cellular organisms;Bacteria;Terrabacteria group;Actinomycetota;Actinomycetes;Corynebacteriales;Mycobacteriaceae;Mycobacterium;Mycobacterium tuberculosis complex;Mycobacterium tuberculosis	Bacteria	null	Actinomycetota	Actinomycetes	Corynebacteriales	Mycobacteriaceae	Mycobacterium	Mycobacterium tuberculosis	Complete	545/2018				215																Good	2021-10-31T00:00:00Z			PRJNA765918	SAMN21593418	GCA_020683405.1		CP085552	National Center of Infectious and Parasitic Diseases, Sofia Bulgaria	Complete	Illumina MiSeq	86.40x	Geneious assember v. 2021.2.2
1773.27	Mycobacterium tuberculosis strain 1168/2018		1773	131567;2;1783272;201174;1760;85007;1762;1763;77643;1773	cellular organisms;Bacteria;Terrabacteria group;Actinomycetota;Actinomycetes;Corynebacteriales;Mycobacteriaceae;Mycobacterium;Mycobacterium tuberculosis complex;Mycobacterium tuberculosis	Bacteria	null	Actinomycetota	Actinomycetes	Corynebacteriales	Mycobacteriaceae	Mycobacterium	Mycobacterium tuberculosis	Complete	1168/2018				215																Good	2021-10-31T00:00:00Z			PRJNA765918	SAMN21593419	GCA_020683425.1		CP085553	National Center of Infectious and Parasitic Diseases, Sofia Bulgaria	Complete	Illumina MiSeq	63.73x	Geneious assember v. 2021.2.2
1773.27	Mycobacterium tuberculosis strain 1072/2018		1773	131567;2;1783272;201174;1760;85007;1762;1763;77643;1773	cellular organisms;Bacteria;Terrabacteria group;Actinomycetota;Actinomycetes;Corynebacteriales;Mycobacteriaceae;Mycobacterium;Mycobacterium tuberculosis complex;Mycobacterium tuberculosis	Bacteria	null	Actinomycetota	Actinomycetes	Corynebacteriales	Mycobacteriaceae	Mycobacterium	Mycobacterium tuberculosis	Complete	1072/2018				215																Good	2021-10-31T00:00:00Z			PRJNA765918	SAMN21593421	GCA_020683445.1		CP085555	National Center of Infectious and Parasitic Diseases, Sofia Bulgaria	Complete	Illumina MiSeq	80.67x	Geneious assember v. 2021.2.2
1773.27	Mycobacterium tuberculosis strain 537/2018		1773	131567;2;1783272;201174;1760;85007;1762;1763;77643;1773	cellular organisms;Bacteria;Terrabacteria group;Actinomycetota;Actinomycetes;Corynebacteriales;Mycobacteriaceae;Mycobacterium;Mycobacterium tuberculosis complex;Mycobacterium tuberculosis	Bacteria	null	Actinomycetota	Actinomycetes	Corynebacteriales	Mycobacteriaceae	Mycobacterium	Mycobacterium tuberculosis	Complete	537/2018				215																Good	2021-10-31T00:00:00Z			PRJNA765918	SAMN21593422	GCA_020683465.1		CP085556	National Center of Infectious and Parasitic Diseases, Sofia Bulgaria	Complete	Illumina MiSeq	72.74x	Geneious assember v. 2021.2.2
1773.27	Mycobacterium tuberculosis strain 1207/2017		1773	131567;2;1783272;201174;1760;85007;1762;1763;77643;1773	cellular organisms;Bacteria;Terrabacteria group;Actinomycetota;Actinomycetes;Corynebacteriales;Mycobacteriaceae;Mycobacterium;Mycobacterium tuberculosis complex;Mycobacterium tuberculosis	Bacteria	null	Actinomycetota	Actinomycetes	Corynebacteriales	Mycobacteriaceae	Mycobacterium	Mycobacterium tuberculosis	Complete	1207/2017				215																Good	2021-10-31T00:00:00Z			PRJNA765918	SAMN21593408	GCA_020683485.1		CP085542	National Center of Infectious and Parasitic Diseases, Sofia Bulgaria	Complete	Illumina MiSeq	50.36x	Geneious assember v. 2021.2.2
1773.27	Mycobacterium tuberculosis strain 270/2019		1773	131567;2;1783272;201174;1760;85007;1762;1763;77643;1773	cellular organisms;Bacteria;Terrabacteria group;Actinomycetota;Actinomycetes;Corynebacteriales;Mycobacteriaceae;Mycobacterium;Mycobacterium tuberculosis complex;Mycobacterium tuberculosis	Bacteria	null	Actinomycetota	Actinomycetes	Corynebacteriales	Mycobacteriaceae	Mycobacterium	Mycobacterium tuberculosis	Complete	270/2019				215																Good	2021-10-31T00:00:00Z			PRJNA765918	SAMN21593411	GCA_020683505.1		CP085545	National Center of Infectious and Parasitic Diseases, Sofia Bulgaria	Complete	Illumina MiSeq	97.87x	Geneious assember v. 2021.2.2
1773.27	Mycobacterium tuberculosis strain 431/2018		1773	131567;2;1783272;201174;1760;85007;1762;1763;77643;1773	cellular organisms;Bacteria;Terrabacteria group;Actinomycetota;Actinomycetes;Corynebacteriales;Mycobacteriaceae;Mycobacterium;Mycobacterium tuberculosis complex;Mycobacterium tuberculosis	Bacteria	null	Actinomycetota	Actinomycetes	Corynebacteriales	Mycobacteriaceae	Mycobacterium	Mycobacterium tuberculosis	Complete	431/2018				215																Good	2021-10-31T00:00:00Z			PRJNA765918	SAMN21593412	GCA_020683525.1		CP085546	National Center of Infectious and Parasitic Diseases, Sofia Bulgaria	Complete	Illumina MiSeq	87.83x	Geneious assember v. 2021.2.2
1773.27	Mycobacterium tuberculosis strain 731/2017		1773	131567;2;1783272;201174;1760;85007;1762;1763;77643;1773	cellular organisms;Bacteria;Terrabacteria group;Actinomycetota;Actinomycetes;Corynebacteriales;Mycobacteriaceae;Mycobacterium;Mycobacterium tuberculosis complex;Mycobacterium tuberculosis	Bacteria	null	Actinomycetota	Actinomycetes	Corynebacteriales	Mycobacteriaceae	Mycobacterium	Mycobacterium tuberculosis	Complete	731/2017				215																Good	2021-10-31T00:00:00Z			PRJNA765918	SAMN21593414	GCA_020683545.1		CP085548	National Center of Infectious and Parasitic Diseases, Sofia Bulgaria	Complete	Illumina MiSeq	80.43x	Geneious assember v. 2021.2.2
1773.27	Mycobacterium tuberculosis strain 543/2018		1773	131567;2;1783272;201174;1760;85007;1762;1763;77643;1773	cellular organisms;Bacteria;Terrabacteria group;Actinomycetota;Actinomycetes;Corynebacteriales;Mycobacteriaceae;Mycobacterium;Mycobacterium tuberculosis complex;Mycobacterium tuberculosis	Bacteria	null	Actinomycetota	Actinomycetes	Corynebacteriales	Mycobacteriaceae	Mycobacterium	Mycobacterium tuberculosis	Complete	543/2018				215																Good	2021-10-31T00:00:00Z			PRJNA765918	SAMN21593420	GCA_020683565.1		CP085554	National Center of Infectious and Parasitic Diseases, Sofia Bulgaria	Complete	Illumina MiSeq	74.98x	Geneious assember v. 2021.2.2
1773.27	Mycobacterium tuberculosis strain 392/2018		1773	131567;2;1783272;201174;1760;85007;1762;1763;77643;1773	cellular organisms;Bacteria;Terrabacteria group;Actinomycetota;Actinomycetes;Corynebacteriales;Mycobacteriaceae;Mycobacterium;Mycobacterium tuberculosis complex;Mycobacterium tuberculosis	Bacteria	null	Actinomycetota	Actinomycetes	Corynebacteriales	Mycobacteriaceae	Mycobacterium	Mycobacterium tuberculosis	Complete	392/2018				215																Good	2021-10-31T00:00:00Z			PRJNA765918	SAMN21593423	GCA_020683585.1		CP085557	National Center of Infectious and Parasitic Diseases, Sofia Bulgaria	Complete	Illumina MiSeq	94.90x	Geneious assember v. 2021.2.2
1773.27	Mycobacterium tuberculosis strain 425/2018		1773	131567;2;1783272;201174;1760;85007;1762;1763;77643;1773	cellular organisms;Bacteria;Terrabacteria group;Actinomycetota;Actinomycetes;Corynebacteriales;Mycobacteriaceae;Mycobacterium;Mycobacterium tuberculosis complex;Mycobacterium tuberculosis	Bacteria	null	Actinomycetota	Actinomycetes	Corynebacteriales	Mycobacteriaceae	Mycobacterium	Mycobacterium tuberculosis	Complete	425/2018				215																Good	2021-10-31T00:00:00Z			PRJNA765918	SAMN21593424	GCA_020683605.1		CP085558	National Center of Infectious and Parasitic Diseases, Sofia Bulgaria	Complete	Illumina MiSeq	88.63x	Geneious assember v. 2021.2.2
1773.27	Mycobacterium tuberculosis strain 416/2018		1773	131567;2;1783272;201174;1760;85007;1762;1763;77643;1773	cellular organisms;Bacteria;Terrabacteria group;Actinomycetota;Actinomycetes;Corynebacteriales;Mycobacteriaceae;Mycobacterium;Mycobacterium tuberculosis complex;Mycobacterium tuberculosis	Bacteria	null	Actinomycetota	Actinomycetes	Corynebacteriales	Mycobacteriaceae	Mycobacterium	Mycobacterium tuberculosis	Complete	416/2018				215																Good	2021-10-31T00:00:00Z			PRJNA765918	SAMN21593425	GCA_020683625.1		CP085559	National Center of Infectious and Parasitic Diseases, Sofia Bulgaria	Complete	Illumina MiSeq	68.19x	Geneious assember v. 2021.2.2
1773.27	Mycobacterium tuberculosis strain 993/2018		1773	131567;2;1783272;201174;1760;85007;1762;1763;77643;1773	cellular organisms;Bacteria;Terrabacteria group;Actinomycetota;Actinomycetes;Corynebacteriales;Mycobacteriaceae;Mycobacterium;Mycobacterium tuberculosis complex;Mycobacterium tuberculosis	Bacteria	null	Actinomycetota	Actinomycetes	Corynebacteriales	Mycobacteriaceae	Mycobacterium	Mycobacterium tuberculosis	Complete	993/2018				215																Good	2021-10-31T00:00:00Z			PRJNA765918	SAMN21593426	GCA_020683645.1		CP085560	National Center of Infectious and Parasitic Diseases, Sofia Bulgaria	Complete	Illumina MiSeq	85.30x	Geneious assember v. 2021.2.2
1773.27	Mycobacterium tuberculosis strain 816/2018		1773	131567;2;1783272;201174;1760;85007;1762;1763;77643;1773	cellular organisms;Bacteria;Terrabacteria group;Actinomycetota;Actinomycetes;Corynebacteriales;Mycobacteriaceae;Mycobacterium;Mycobacterium tuberculosis complex;Mycobacterium tuberculosis	Bacteria	null	Actinomycetota	Actinomycetes	Corynebacteriales	Mycobacteriaceae	Mycobacterium	Mycobacterium tuberculosis	Complete	816/2018				215																Good	2021-10-31T00:00:00Z			PRJNA765918	SAMN21593427	GCA_020683665.1		CP085561	National Center of Infectious and Parasitic Diseases, Sofia Bulgaria	Complete	Illumina MiSeq	74.92x	Geneious assember v. 2021.2.2
1773.27	Mycobacterium tuberculosis strain 525/2018		1773	131567;2;1783272;201174;1760;85007;1762;1763;77643;1773	cellular organisms;Bacteria;Terrabacteria group;Actinomycetota;Actinomycetes;Corynebacteriales;Mycobacteriaceae;Mycobacterium;Mycobacterium tuberculosis complex;Mycobacterium tuberculosis	Bacteria	null	Actinomycetota	Actinomycetes	Corynebacteriales	Mycobacteriaceae	Mycobacterium	Mycobacterium tuberculosis	Complete	525/2018				215																Good	2021-10-31T00:00:00Z			PRJNA765918	SAMN21593428	GCA_020683685.1		CP085562	National Center of Infectious and Parasitic Diseases, Sofia Bulgaria	Complete	Illumina MiSeq	86.90x	Geneious assember v. 2021.2.2
1773.27	Mycobacterium tuberculosis strain 275/2017		1773	131567;2;1783272;201174;1760;85007;1762;1763;77643;1773	cellular organisms;Bacteria;Terrabacteria group;Actinomycetota;Actinomycetes;Corynebacteriales;Mycobacteriaceae;Mycobacterium;Mycobacterium tuberculosis complex;Mycobacterium tuberculosis	Bacteria	null	Actinomycetota	Actinomycetes	Corynebacteriales	Mycobacteriaceae	Mycobacterium	Mycobacterium tuberculosis	Complete	275/2017				215																Good	2021-10-31T00:00:00Z			PRJNA765918	SAMN21593430	GCA_020683725.1		CP085564	National Center of Infectious and Parasitic Diseases, Sofia Bulgaria	Complete	Illumina MiSeq	114.88x	Geneious assember v. 2021.2.2
1773.27	Mycobacterium tuberculosis strain 297/2017		1773	131567;2;1783272;201174;1760;85007;1762;1763;77643;1773	cellular organisms;Bacteria;Terrabacteria group;Actinomycetota;Actinomycetes;Corynebacteriales;Mycobacteriaceae;Mycobacterium;Mycobacterium tuberculosis complex;Mycobacterium tuberculosis	Bacteria	null	Actinomycetota	Actinomycetes	Corynebacteriales	Mycobacteriaceae	Mycobacterium	Mycobacterium tuberculosis	Complete	297/2017				215																Good	2021-10-31T00:00:00Z			PRJNA765918	SAMN21593429	GCA_020683705.1		CP085563	National Center of Infectious and Parasitic Diseases, Sofia Bulgaria	Complete	Illumina MiSeq	75.91x	Geneious assember v. 2021.2.2
1773.27	Mycobacterium tuberculosis strain 296/2017		1773	131567;2;1783272;201174;1760;85007;1762;1763;77643;1773	cellular organisms;Bacteria;Terrabacteria group;Actinomycetota;Actinomycetes;Corynebacteriales;Mycobacteriaceae;Mycobacterium;Mycobacterium tuberculosis complex;Mycobacterium tuberculosis	Bacteria	null	Actinomycetota	Actinomycetes	Corynebacteriales	Mycobacteriaceae	Mycobacterium	Mycobacterium tuberculosis	Complete	296/2017				215																Good	2021-10-31T00:00:00Z			PRJNA765918	SAMN21593432	GCA_020683765.1		CP085566	National Center of Infectious and Parasitic Diseases, Sofia Bulgaria	Complete	Illumina MiSeq	82.28x	Geneious assember v. 2021.2.2
1773.27	Mycobacterium tuberculosis strain 525/2017		1773	131567;2;1783272;201174;1760;85007;1762;1763;77643;1773	cellular organisms;Bacteria;Terrabacteria group;Actinomycetota;Actinomycetes;Corynebacteriales;Mycobacteriaceae;Mycobacterium;Mycobacterium tuberculosis complex;Mycobacterium tuberculosis	Bacteria	null	Actinomycetota	Actinomycetes	Corynebacteriales	Mycobacteriaceae	Mycobacterium	Mycobacterium tuberculosis	Complete	525/2017				215																Good	2021-10-31T00:00:00Z			PRJNA765918	SAMN21593431	GCA_020683745.1		CP085565	National Center of Infectious and Parasitic Diseases, Sofia Bulgaria	Complete	Illumina MiSeq	77.76x	Geneious assember v. 2021.2.2
1773.27	Mycobacterium tuberculosis strain 1408/2017		1773	131567;2;1783272;201174;1760;85007;1762;1763;77643;1773	cellular organisms;Bacteria;Terrabacteria group;Actinomycetota;Actinomycetes;Corynebacteriales;Mycobacteriaceae;Mycobacterium;Mycobacterium tuberculosis complex;Mycobacterium tuberculosis	Bacteria	null	Actinomycetota	Actinomycetes	Corynebacteriales	Mycobacteriaceae	Mycobacterium	Mycobacterium tuberculosis	Complete	1408/2017				215																Good	2021-10-31T00:00:00Z			PRJNA765918	SAMN21593433	GCA_020683785.1		CP085567	National Center of Infectious and Parasitic Diseases, Sofia Bulgaria	Complete	Illumina MiSeq	60.17x	Geneious assember v. 2021.2.2
1773.27	Mycobacterium tuberculosis strain 300/2017		1773	131567;2;1783272;201174;1760;85007;1762;1763;77643;1773	cellular organisms;Bacteria;Terrabacteria group;Actinomycetota;Actinomycetes;Corynebacteriales;Mycobacteriaceae;Mycobacterium;Mycobacterium tuberculosis complex;Mycobacterium tuberculosis	Bacteria	null	Actinomycetota	Actinomycetes	Corynebacteriales	Mycobacteriaceae	Mycobacterium	Mycobacterium tuberculosis	Complete	300/2017				215																Good	2021-10-31T00:00:00Z			PRJNA765918	SAMN21593434	GCA_020683805.1		CP085568	National Center of Infectious and Parasitic Diseases, Sofia Bulgaria	Complete	Illumina MiSeq	41.12x	Geneious assember v. 2021.2.2
1773.27	Mycobacterium tuberculosis strain 520/2017		1773	131567;2;1783272;201174;1760;85007;1762;1763;77643;1773	cellular organisms;Bacteria;Terrabacteria group;Actinomycetota;Actinomycetes;Corynebacteriales;Mycobacteriaceae;Mycobacterium;Mycobacterium tuberculosis complex;Mycobacterium tuberculosis	Bacteria	null	Actinomycetota	Actinomycetes	Corynebacteriales	Mycobacteriaceae	Mycobacterium	Mycobacterium tuberculosis	Complete	520/2017				215																Good	2021-10-31T00:00:00Z			PRJNA765918	SAMN21593435	GCA_020683825.1		CP085569	National Center of Infectious and Parasitic Diseases, Sofia Bulgaria	Complete	Illumina MiSeq	75.73x	Geneious assember v. 2021.2.2
1773.27	Mycobacterium tuberculosis strain 800/2016		1773	131567;2;1783272;201174;1760;85007;1762;1763;77643;1773	cellular organisms;Bacteria;Terrabacteria group;Actinomycetota;Actinomycetes;Corynebacteriales;Mycobacteriaceae;Mycobacterium;Mycobacterium tuberculosis complex;Mycobacterium tuberculosis	Bacteria	null	Actinomycetota	Actinomycetes	Corynebacteriales	Mycobacteriaceae	Mycobacterium	Mycobacterium tuberculosis	Complete	800/2016				215																Good	2021-10-31T00:00:00Z			PRJNA765918	SAMN21593436	GCA_020683845.1		CP085570	National Center of Infectious and Parasitic Diseases, Sofia Bulgaria	Complete	Illumina MiSeq	253.53x	Geneious assember v. 2021.2.2
1773.27	Mycobacterium tuberculosis strain 539/2016		1773	131567;2;1783272;201174;1760;85007;1762;1763;77643;1773	cellular organisms;Bacteria;Terrabacteria group;Actinomycetota;Actinomycetes;Corynebacteriales;Mycobacteriaceae;Mycobacterium;Mycobacterium tuberculosis complex;Mycobacterium tuberculosis	Bacteria	null	Actinomycetota	Actinomycetes	Corynebacteriales	Mycobacteriaceae	Mycobacterium	Mycobacterium tuberculosis	Complete	539/2016				215																Good	2021-10-31T00:00:00Z			PRJNA765918	SAMN21593437	GCA_020683865.1		CP085571	National Center of Infectious and Parasitic Diseases, Sofia Bulgaria	Complete	Illumina MiSeq	224.10x	Geneious assember v. 2021.2.2
1773.27	Mycobacterium tuberculosis strain 397/2013		1773	131567;2;1783272;201174;1760;85007;1762;1763;77643;1773	cellular organisms;Bacteria;Terrabacteria group;Actinomycetota;Actinomycetes;Corynebacteriales;Mycobacteriaceae;Mycobacterium;Mycobacterium tuberculosis complex;Mycobacterium tuberculosis	Bacteria	null	Actinomycetota	Actinomycetes	Corynebacteriales	Mycobacteriaceae	Mycobacterium	Mycobacterium tuberculosis	Complete	397/2013				215																Good	2021-10-31T00:00:00Z			PRJNA765918	SAMN21593438	GCA_020683885.1		CP085572	National Center of Infectious and Parasitic Diseases, Sofia Bulgaria	Complete	Illumina MiSeq	231.93x	Geneious assember v. 2021.2.2
1773.27	Mycobacterium tuberculosis strain 169/2011		1773	131567;2;1783272;201174;1760;85007;1762;1763;77643;1773	cellular organisms;Bacteria;Terrabacteria group;Actinomycetota;Actinomycetes;Corynebacteriales;Mycobacteriaceae;Mycobacterium;Mycobacterium tuberculosis complex;Mycobacterium tuberculosis	Bacteria	null	Actinomycetota	Actinomycetes	Corynebacteriales	Mycobacteriaceae	Mycobacterium	Mycobacterium tuberculosis	Complete	169/2011				215																Good	2021-10-31T00:00:00Z			PRJNA765918	SAMN21593439	GCA_020683905.1		CP085573	National Center of Infectious and Parasitic Diseases, Sofia Bulgaria	Complete	Illumina MiSeq	180.15x	Geneious assember v. 2021.2.2
1773.27	Mycobacterium tuberculosis strain 734/2016		1773	131567;2;1783272;201174;1760;85007;1762;1763;77643;1773	cellular organisms;Bacteria;Terrabacteria group;Actinomycetota;Actinomycetes;Corynebacteriales;Mycobacteriaceae;Mycobacterium;Mycobacterium tuberculosis complex;Mycobacterium tuberculosis	Bacteria	null	Actinomycetota	Actinomycetes	Corynebacteriales	Mycobacteriaceae	Mycobacterium	Mycobacterium tuberculosis	Complete	734/2016				215																Good	2021-10-31T00:00:00Z			PRJNA765918	SAMN21593440	GCA_020683925.1		CP085574	National Center of Infectious and Parasitic Diseases, Sofia Bulgaria	Complete	Illumina MiSeq	174.95x	Geneious assember v. 2021.2.2
1773.27	Mycobacterium tuberculosis strain 541/2016		1773	131567;2;1783272;201174;1760;85007;1762;1763;77643;1773	cellular organisms;Bacteria;Terrabacteria group;Actinomycetota;Actinomycetes;Corynebacteriales;Mycobacteriaceae;Mycobacterium;Mycobacterium tuberculosis complex;Mycobacterium tuberculosis	Bacteria	null	Actinomycetota	Actinomycetes	Corynebacteriales	Mycobacteriaceae	Mycobacterium	Mycobacterium tuberculosis	Complete	541/2016				215																Good	2021-10-31T00:00:00Z			PRJNA765918	SAMN21593441	GCA_020683945.1		CP085575	National Center of Infectious and Parasitic Diseases, Sofia Bulgaria	Complete	Illumina MiSeq	209.85x	Geneious assember v. 2021.2.2
1773.27	Mycobacterium tuberculosis strain 129/2016		1773	131567;2;1783272;201174;1760;85007;1762;1763;77643;1773	cellular organisms;Bacteria;Terrabacteria group;Actinomycetota;Actinomycetes;Corynebacteriales;Mycobacteriaceae;Mycobacterium;Mycobacterium tuberculosis complex;Mycobacterium tuberculosis	Bacteria	null	Actinomycetota	Actinomycetes	Corynebacteriales	Mycobacteriaceae	Mycobacterium	Mycobacterium tuberculosis	Complete	129/2016				215																Good	2021-10-31T00:00:00Z			PRJNA765918	SAMN21593442	GCA_020683965.1		CP085576	National Center of Infectious and Parasitic Diseases, Sofia Bulgaria	Complete	Illumina MiSeq	195.45x	Geneious assember v. 2021.2.2
1773.27	Mycobacterium tuberculosis strain 56/2016		1773	131567;2;1783272;201174;1760;85007;1762;1763;77643;1773	cellular organisms;Bacteria;Terrabacteria group;Actinomycetota;Actinomycetes;Corynebacteriales;Mycobacteriaceae;Mycobacterium;Mycobacterium tuberculosis complex;Mycobacterium tuberculosis	Bacteria	null	Actinomycetota	Actinomycetes	Corynebacteriales	Mycobacteriaceae	Mycobacterium	Mycobacterium tuberculosis	Complete	56/2016				215																Good	2021-10-31T00:00:00Z			PRJNA765918	SAMN21593443	GCA_020683985.1		CP085577	National Center of Infectious and Parasitic Diseases, Sofia Bulgaria	Complete	Illumina MiSeq	178.36x	Geneious assember v. 2021.2.2
1773.27	Mycobacterium tuberculosis strain 25/2016		1773	131567;2;1783272;201174;1760;85007;1762;1763;77643;1773	cellular organisms;Bacteria;Terrabacteria group;Actinomycetota;Actinomycetes;Corynebacteriales;Mycobacteriaceae;Mycobacterium;Mycobacterium tuberculosis complex;Mycobacterium tuberculosis	Bacteria	null	Actinomycetota	Actinomycetes	Corynebacteriales	Mycobacteriaceae	Mycobacterium	Mycobacterium tuberculosis	Complete	25/2016				215																Good	2021-10-31T00:00:00Z			PRJNA765918	SAMN21593444	GCA_020684005.1		CP085578	National Center of Infectious and Parasitic Diseases, Sofia Bulgaria	Complete	Illumina MiSeq	195.48x	Geneious assember v. 2021.2.2
1773.27	Mycobacterium tuberculosis strain 23/2016		1773	131567;2;1783272;201174;1760;85007;1762;1763;77643;1773	cellular organisms;Bacteria;Terrabacteria group;Actinomycetota;Actinomycetes;Corynebacteriales;Mycobacteriaceae;Mycobacterium;Mycobacterium tuberculosis complex;Mycobacterium tuberculosis	Bacteria	null	Actinomycetota	Actinomycetes	Corynebacteriales	Mycobacteriaceae	Mycobacterium	Mycobacterium tuberculosis	Complete	23/2016				215																Good	2021-10-31T00:00:00Z			PRJNA765918	SAMN21593445	GCA_020684025.1		CP085579	National Center of Infectious and Parasitic Diseases, Sofia Bulgaria	Complete	Illumina MiSeq	193.23x	Geneious assember v. 2021.2.2
1773.27	Mycobacterium tuberculosis strain 729/2015		1773	131567;2;1783272;201174;1760;85007;1762;1763;77643;1773	cellular organisms;Bacteria;Terrabacteria group;Actinomycetota;Actinomycetes;Corynebacteriales;Mycobacteriaceae;Mycobacterium;Mycobacterium tuberculosis complex;Mycobacterium tuberculosis	Bacteria	null	Actinomycetota	Actinomycetes	Corynebacteriales	Mycobacteriaceae	Mycobacterium	Mycobacterium tuberculosis	Complete	729/2015				215																Good	2021-10-31T00:00:00Z			PRJNA765918	SAMN21593446	GCA_020684045.1		CP085580	National Center of Infectious and Parasitic Diseases, Sofia Bulgaria	Complete	Illumina MiSeq	177.91x	Geneious assember v. 2021.2.2
1773.27	Mycobacterium tuberculosis strain 728/2015		1773	131567;2;1783272;201174;1760;85007;1762;1763;77643;1773	cellular organisms;Bacteria;Terrabacteria group;Actinomycetota;Actinomycetes;Corynebacteriales;Mycobacteriaceae;Mycobacterium;Mycobacterium tuberculosis complex;Mycobacterium tuberculosis	Bacteria	null	Actinomycetota	Actinomycetes	Corynebacteriales	Mycobacteriaceae	Mycobacterium	Mycobacterium tuberculosis	Complete	728/2015				215																Good	2021-10-31T00:00:00Z			PRJNA765918	SAMN21593447	GCA_020684065.1		CP085581	National Center of Infectious and Parasitic Diseases, Sofia Bulgaria	Complete	Illumina MiSeq	256.50x	Geneious assember v. 2021.2.2
1773.27	Mycobacterium tuberculosis strain 32/2011		1773	131567;2;1783272;201174;1760;85007;1762;1763;77643;1773	cellular organisms;Bacteria;Terrabacteria group;Actinomycetota;Actinomycetes;Corynebacteriales;Mycobacteriaceae;Mycobacterium;Mycobacterium tuberculosis complex;Mycobacterium tuberculosis	Bacteria	null	Actinomycetota	Actinomycetes	Corynebacteriales	Mycobacteriaceae	Mycobacterium	Mycobacterium tuberculosis	Complete	32/2011				215																Good	2021-10-31T00:00:00Z			PRJNA765918	SAMN21593448	GCA_020684085.1		CP085582	National Center of Infectious and Parasitic Diseases, Sofia Bulgaria	Complete	Illumina MiSeq	46.20x	Geneious assember v. 2021.2.2
1773.27	Mycobacterium tuberculosis strain 72/2010		1773	131567;2;1783272;201174;1760;85007;1762;1763;77643;1773	cellular organisms;Bacteria;Terrabacteria group;Actinomycetota;Actinomycetes;Corynebacteriales;Mycobacteriaceae;Mycobacterium;Mycobacterium tuberculosis complex;Mycobacterium tuberculosis	Bacteria	null	Actinomycetota	Actinomycetes	Corynebacteriales	Mycobacteriaceae	Mycobacterium	Mycobacterium tuberculosis	Complete	72/2010				215																Good	2021-10-31T00:00:00Z			PRJNA765918	SAMN21593450	GCA_020684105.1		CP085583	National Center of Infectious and Parasitic Diseases, Sofia Bulgaria	Complete	Illumina MiSeq	38.43x	Geneious assember v. 2021.2.2
1773.27	Mycobacterium tuberculosis strain 62/2010		1773	131567;2;1783272;201174;1760;85007;1762;1763;77643;1773	cellular organisms;Bacteria;Terrabacteria group;Actinomycetota;Actinomycetes;Corynebacteriales;Mycobacteriaceae;Mycobacterium;Mycobacterium tuberculosis complex;Mycobacterium tuberculosis	Bacteria	null	Actinomycetota	Actinomycetes	Corynebacteriales	Mycobacteriaceae	Mycobacterium	Mycobacterium tuberculosis	Complete	62/2010				215																Good	2021-10-31T00:00:00Z			PRJNA765918	SAMN21593451	GCA_020684125.1		CP085584	National Center of Infectious and Parasitic Diseases, Sofia Bulgaria	Complete	Illumina MiSeq	47.50x	Geneious assember v. 2021.2.2
1773.27	Mycobacterium tuberculosis strain 60/2010		1773	131567;2;1783272;201174;1760;85007;1762;1763;77643;1773	cellular organisms;Bacteria;Terrabacteria group;Actinomycetota;Actinomycetes;Corynebacteriales;Mycobacteriaceae;Mycobacterium;Mycobacterium tuberculosis complex;Mycobacterium tuberculosis	Bacteria	null	Actinomycetota	Actinomycetes	Corynebacteriales	Mycobacteriaceae	Mycobacterium	Mycobacterium tuberculosis	Complete	60/2010				215																Good	2021-10-31T00:00:00Z			PRJNA765918	SAMN21593452	GCA_020684145.1		CP085585	National Center of Infectious and Parasitic Diseases, Sofia Bulgaria	Complete	Illumina MiSeq	37.50x	Geneious assember v. 2021.2.2
1773.27	Mycobacterium tuberculosis strain 52/2010		1773	131567;2;1783272;201174;1760;85007;1762;1763;77643;1773	cellular organisms;Bacteria;Terrabacteria group;Actinomycetota;Actinomycetes;Corynebacteriales;Mycobacteriaceae;Mycobacterium;Mycobacterium tuberculosis complex;Mycobacterium tuberculosis	Bacteria	null	Actinomycetota	Actinomycetes	Corynebacteriales	Mycobacteriaceae	Mycobacterium	Mycobacterium tuberculosis	Complete	52/2010				215																Good	2021-10-31T00:00:00Z			PRJNA765918	SAMN21593453	GCA_020684165.1		CP085586	National Center of Infectious and Parasitic Diseases, Sofia Bulgaria	Complete	Illumina MiSeq	43.17x	Geneious assember v. 2021.2.2
1773.27	Mycobacterium tuberculosis strain 49/2010		1773	131567;2;1783272;201174;1760;85007;1762;1763;77643;1773	cellular organisms;Bacteria;Terrabacteria group;Actinomycetota;Actinomycetes;Corynebacteriales;Mycobacteriaceae;Mycobacterium;Mycobacterium tuberculosis complex;Mycobacterium tuberculosis	Bacteria	null	Actinomycetota	Actinomycetes	Corynebacteriales	Mycobacteriaceae	Mycobacterium	Mycobacterium tuberculosis	Complete	49/2010				215																Good	2021-10-31T00:00:00Z			PRJNA765918	SAMN21593454	GCA_020684185.1		CP085587	National Center of Infectious and Parasitic Diseases, Sofia Bulgaria	Complete	Illumina MiSeq	38.23x	Geneious assember v. 2021.2.2
1773.27	Mycobacterium tuberculosis strain 45/2010		1773	131567;2;1783272;201174;1760;85007;1762;1763;77643;1773	cellular organisms;Bacteria;Terrabacteria group;Actinomycetota;Actinomycetes;Corynebacteriales;Mycobacteriaceae;Mycobacterium;Mycobacterium tuberculosis complex;Mycobacterium tuberculosis	Bacteria	null	Actinomycetota	Actinomycetes	Corynebacteriales	Mycobacteriaceae	Mycobacterium	Mycobacterium tuberculosis	Complete	45/2010				215																Good	2021-10-31T00:00:00Z			PRJNA765918	SAMN21593455	GCA_020684205.1		CP085588	National Center of Infectious and Parasitic Diseases, Sofia Bulgaria	Complete	Illumina MiSeq	70.79x	Geneious assember v. 2021.2.2
1773.27	Mycobacterium tuberculosis strain 41/2010		1773	131567;2;1783272;201174;1760;85007;1762;1763;77643;1773	cellular organisms;Bacteria;Terrabacteria group;Actinomycetota;Actinomycetes;Corynebacteriales;Mycobacteriaceae;Mycobacterium;Mycobacterium tuberculosis complex;Mycobacterium tuberculosis	Bacteria	null	Actinomycetota	Actinomycetes	Corynebacteriales	Mycobacteriaceae	Mycobacterium	Mycobacterium tuberculosis	Complete	41/2010				215																Good	2021-10-31T00:00:00Z			PRJNA765918	SAMN21593456	GCA_020684225.1		CP085589	National Center of Infectious and Parasitic Diseases, Sofia Bulgaria	Complete	Illumina MiSeq	56.64x	Geneious assember v. 2021.2.2
1773.27	Mycobacterium tuberculosis strain 39/2010		1773	131567;2;1783272;201174;1760;85007;1762;1763;77643;1773	cellular organisms;Bacteria;Terrabacteria group;Actinomycetota;Actinomycetes;Corynebacteriales;Mycobacteriaceae;Mycobacterium;Mycobacterium tuberculosis complex;Mycobacterium tuberculosis	Bacteria	null	Actinomycetota	Actinomycetes	Corynebacteriales	Mycobacteriaceae	Mycobacterium	Mycobacterium tuberculosis	Complete	39/2010				215																Good	2021-10-31T00:00:00Z			PRJNA765918	SAMN21593457	GCA_020684245.1		CP085590	National Center of Infectious and Parasitic Diseases, Sofia Bulgaria	Complete	Illumina MiSeq	60.46x	Geneious assember v. 2021.2.2
1773.27	Mycobacterium tuberculosis strain 38/2010		1773	131567;2;1783272;201174;1760;85007;1762;1763;77643;1773	cellular organisms;Bacteria;Terrabacteria group;Actinomycetota;Actinomycetes;Corynebacteriales;Mycobacteriaceae;Mycobacterium;Mycobacterium tuberculosis complex;Mycobacterium tuberculosis	Bacteria	null	Actinomycetota	Actinomycetes	Corynebacteriales	Mycobacteriaceae	Mycobacterium	Mycobacterium tuberculosis	Complete	38/2010				215																Good	2021-10-31T00:00:00Z			PRJNA765918	SAMN21593458	GCA_020684265.1		CP085591	National Center of Infectious and Parasitic Diseases, Sofia Bulgaria	Complete	Illumina MiSeq	56.69x	Geneious assember v. 2021.2.2
1773.27	Mycobacterium tuberculosis strain 37/2009		1773	131567;2;1783272;201174;1760;85007;1762;1763;77643;1773	cellular organisms;Bacteria;Terrabacteria group;Actinomycetota;Actinomycetes;Corynebacteriales;Mycobacteriaceae;Mycobacterium;Mycobacterium tuberculosis complex;Mycobacterium tuberculosis	Bacteria	null	Actinomycetota	Actinomycetes	Corynebacteriales	Mycobacteriaceae	Mycobacterium	Mycobacterium tuberculosis	Complete	37/2009				215																Good	2021-10-31T00:00:00Z			PRJNA765918	SAMN21593459	GCA_020684285.1		CP085592	National Center of Infectious and Parasitic Diseases, Sofia Bulgaria	Complete	Illumina MiSeq	35.43x	Geneious assember v. 2021.2.2
1773.27	Mycobacterium tuberculosis strain 34/2009		1773	131567;2;1783272;201174;1760;85007;1762;1763;77643;1773	cellular organisms;Bacteria;Terrabacteria group;Actinomycetota;Actinomycetes;Corynebacteriales;Mycobacteriaceae;Mycobacterium;Mycobacterium tuberculosis complex;Mycobacterium tuberculosis	Bacteria	null	Actinomycetota	Actinomycetes	Corynebacteriales	Mycobacteriaceae	Mycobacterium	Mycobacterium tuberculosis	Complete	34/2009				215																Good	2021-10-31T00:00:00Z			PRJNA765918	SAMN21593460	GCA_020684305.1		CP085593	National Center of Infectious and Parasitic Diseases, Sofia Bulgaria	Complete	Illumina MiSeq	35.40x	Geneious assember v. 2021.2.2
1773.27	Mycobacterium tuberculosis strain 24/2010		1773	131567;2;1783272;201174;1760;85007;1762;1763;77643;1773	cellular organisms;Bacteria;Terrabacteria group;Actinomycetota;Actinomycetes;Corynebacteriales;Mycobacteriaceae;Mycobacterium;Mycobacterium tuberculosis complex;Mycobacterium tuberculosis	Bacteria	null	Actinomycetota	Actinomycetes	Corynebacteriales	Mycobacteriaceae	Mycobacterium	Mycobacterium tuberculosis	Complete	24/2010				215																Good	2021-10-31T00:00:00Z			PRJNA765918	SAMN21593461	GCA_020684325.1		CP085594	National Center of Infectious and Parasitic Diseases, Sofia Bulgaria	Complete	Illumina MiSeq	61.54x	Geneious assember v. 2021.2.2
1773.27	Mycobacterium tuberculosis strain 23/2010		1773	131567;2;1783272;201174;1760;85007;1762;1763;77643;1773	cellular organisms;Bacteria;Terrabacteria group;Actinomycetota;Actinomycetes;Corynebacteriales;Mycobacteriaceae;Mycobacterium;Mycobacterium tuberculosis complex;Mycobacterium tuberculosis	Bacteria	null	Actinomycetota	Actinomycetes	Corynebacteriales	Mycobacteriaceae	Mycobacterium	Mycobacterium tuberculosis	Complete	23/2010				215																Good	2021-10-31T00:00:00Z			PRJNA765918	SAMN21593462	GCA_020684345.1		CP085595	National Center of Infectious and Parasitic Diseases, Sofia Bulgaria	Complete	Illumina MiSeq	60.46x	Geneious assember v. 2021.2.2
1773.27	Mycobacterium tuberculosis strain 22/2010		1773	131567;2;1783272;201174;1760;85007;1762;1763;77643;1773	cellular organisms;Bacteria;Terrabacteria group;Actinomycetota;Actinomycetes;Corynebacteriales;Mycobacteriaceae;Mycobacterium;Mycobacterium tuberculosis complex;Mycobacterium tuberculosis	Bacteria	null	Actinomycetota	Actinomycetes	Corynebacteriales	Mycobacteriaceae	Mycobacterium	Mycobacterium tuberculosis	Complete	22/2010				215																Good	2021-10-31T00:00:00Z			PRJNA765918	SAMN21593463	GCA_020684365.1		CP085596	National Center of Infectious and Parasitic Diseases, Sofia Bulgaria	Complete	Illumina MiSeq	51.78x	Geneious assember v. 2021.2.2
1773.27	Mycobacterium tuberculosis strain 22/2009		1773	131567;2;1783272;201174;1760;85007;1762;1763;77643;1773	cellular organisms;Bacteria;Terrabacteria group;Actinomycetota;Actinomycetes;Corynebacteriales;Mycobacteriaceae;Mycobacterium;Mycobacterium tuberculosis complex;Mycobacterium tuberculosis	Bacteria	null	Actinomycetota	Actinomycetes	Corynebacteriales	Mycobacteriaceae	Mycobacterium	Mycobacterium tuberculosis	Complete	22/2009				215																Good	2021-10-31T00:00:00Z			PRJNA765918	SAMN21593464	GCA_020684385.1		CP085597	National Center of Infectious and Parasitic Diseases, Sofia Bulgaria	Complete	Illumina MiSeq	36.10x	Geneious assember v. 2021.2.2
1773.27	Mycobacterium tuberculosis strain 21/2010		1773	131567;2;1783272;201174;1760;85007;1762;1763;77643;1773	cellular organisms;Bacteria;Terrabacteria group;Actinomycetota;Actinomycetes;Corynebacteriales;Mycobacteriaceae;Mycobacterium;Mycobacterium tuberculosis complex;Mycobacterium tuberculosis	Bacteria	null	Actinomycetota	Actinomycetes	Corynebacteriales	Mycobacteriaceae	Mycobacterium	Mycobacterium tuberculosis	Complete	21/2010				215																Good	2021-10-31T00:00:00Z			PRJNA765918	SAMN21593465	GCA_020684405.1		CP085598	National Center of Infectious and Parasitic Diseases, Sofia Bulgaria	Complete	Illumina MiSeq	44.15x	Geneious assember v. 2021.2.2
1773.27	Mycobacterium tuberculosis strain 20-2010		1773	131567;2;1783272;201174;1760;85007;1762;1763;77643;1773	cellular organisms;Bacteria;Terrabacteria group;Actinomycetota;Actinomycetes;Corynebacteriales;Mycobacteriaceae;Mycobacterium;Mycobacterium tuberculosis complex;Mycobacterium tuberculosis	Bacteria	null	Actinomycetota	Actinomycetes	Corynebacteriales	Mycobacteriaceae	Mycobacterium	Mycobacterium tuberculosis	Complete	20-2010				215																Good	2021-10-31T00:00:00Z			PRJNA765918	SAMN21593466	GCA_020684425.1		CP085599	National Center of Infectious and Parasitic Diseases, Sofia Bulgaria	Complete	Illumina MiSeq	70.84x	Geneious assember v. 2021.2.2
1773.27	Mycobacterium tuberculosis strain 20/2009		1773	131567;2;1783272;201174;1760;85007;1762;1763;77643;1773	cellular organisms;Bacteria;Terrabacteria group;Actinomycetota;Actinomycetes;Corynebacteriales;Mycobacteriaceae;Mycobacterium;Mycobacterium tuberculosis complex;Mycobacterium tuberculosis	Bacteria	null	Actinomycetota	Actinomycetes	Corynebacteriales	Mycobacteriaceae	Mycobacterium	Mycobacterium tuberculosis	Complete	20/2009				215																Good	2021-10-31T00:00:00Z			PRJNA765918	SAMN21593467	GCA_020684445.1		CP085600	National Center of Infectious and Parasitic Diseases, Sofia Bulgaria	Complete	Illumina MiSeq	61.80x	Geneious assember v. 2021.2.2
1773.27	Mycobacterium tuberculosis strain 19/2010		1773	131567;2;1783272;201174;1760;85007;1762;1763;77643;1773	cellular organisms;Bacteria;Terrabacteria group;Actinomycetota;Actinomycetes;Corynebacteriales;Mycobacteriaceae;Mycobacterium;Mycobacterium tuberculosis complex;Mycobacterium tuberculosis	Bacteria	null	Actinomycetota	Actinomycetes	Corynebacteriales	Mycobacteriaceae	Mycobacterium	Mycobacterium tuberculosis	Complete	19/2010				215																Good	2021-10-31T00:00:00Z			PRJNA765918	SAMN21593468	GCA_020684465.1		CP085601	National Center of Infectious and Parasitic Diseases, Sofia Bulgaria	Complete	Illumina MiSeq	51.09x	Geneious assember v. 2021.2.2
1773.27	Mycobacterium tuberculosis strain 19/2009		1773	131567;2;1783272;201174;1760;85007;1762;1763;77643;1773	cellular organisms;Bacteria;Terrabacteria group;Actinomycetota;Actinomycetes;Corynebacteriales;Mycobacteriaceae;Mycobacterium;Mycobacterium tuberculosis complex;Mycobacterium tuberculosis	Bacteria	null	Actinomycetota	Actinomycetes	Corynebacteriales	Mycobacteriaceae	Mycobacterium	Mycobacterium tuberculosis	Complete	19/2009				215																Good	2021-10-31T00:00:00Z			PRJNA765918	SAMN21593469	GCA_020684485.1		CP085602	National Center of Infectious and Parasitic Diseases, Sofia Bulgaria	Complete	Illumina MiSeq	32.80x	Geneious assember v. 2021.2.2
1773.27	Mycobacterium tuberculosis strain 18/2009		1773	131567;2;1783272;201174;1760;85007;1762;1763;77643;1773	cellular organisms;Bacteria;Terrabacteria group;Actinomycetota;Actinomycetes;Corynebacteriales;Mycobacteriaceae;Mycobacterium;Mycobacterium tuberculosis complex;Mycobacterium tuberculosis	Bacteria	null	Actinomycetota	Actinomycetes	Corynebacteriales	Mycobacteriaceae	Mycobacterium	Mycobacterium tuberculosis	Complete	18/2009				215																Good	2021-10-31T00:00:00Z			PRJNA765918	SAMN21593471	GCA_020684505.1		CP085604	National Center of Infectious and Parasitic Diseases, Sofia Bulgaria	Complete	Illumina MiSeq	28.39x	Geneious assember v. 2021.2.2
1773.27	Mycobacterium tuberculosis strain 18/2010		1773	131567;2;1783272;201174;1760;85007;1762;1763;77643;1773	cellular organisms;Bacteria;Terrabacteria group;Actinomycetota;Actinomycetes;Corynebacteriales;Mycobacteriaceae;Mycobacterium;Mycobacterium tuberculosis complex;Mycobacterium tuberculosis	Bacteria	null	Actinomycetota	Actinomycetes	Corynebacteriales	Mycobacteriaceae	Mycobacterium	Mycobacterium tuberculosis	Complete	18/2010				215																Good	2021-10-31T00:00:00Z			PRJNA765918	SAMN21593470	GCA_020684525.1		CP085603	National Center of Infectious and Parasitic Diseases, Sofia Bulgaria	Complete	Illumina MiSeq	98.45x	Geneious assember v. 2021.2.2
1773.27	Mycobacterium tuberculosis strain 14/2010		1773	131567;2;1783272;201174;1760;85007;1762;1763;77643;1773	cellular organisms;Bacteria;Terrabacteria group;Actinomycetota;Actinomycetes;Corynebacteriales;Mycobacteriaceae;Mycobacterium;Mycobacterium tuberculosis complex;Mycobacterium tuberculosis	Bacteria	null	Actinomycetota	Actinomycetes	Corynebacteriales	Mycobacteriaceae	Mycobacterium	Mycobacterium tuberculosis	Complete	14/2010				215																Good	2021-10-31T00:00:00Z			PRJNA765918	SAMN21593472	GCA_020684545.1		CP085605	National Center of Infectious and Parasitic Diseases, Sofia Bulgaria	Complete	Illumina MiSeq	44.57x	Geneious assember v. 2021.2.2
1773.27	Mycobacterium tuberculosis strain 13/2010		1773	131567;2;1783272;201174;1760;85007;1762;1763;77643;1773	cellular organisms;Bacteria;Terrabacteria group;Actinomycetota;Actinomycetes;Corynebacteriales;Mycobacteriaceae;Mycobacterium;Mycobacterium tuberculosis complex;Mycobacterium tuberculosis	Bacteria	null	Actinomycetota	Actinomycetes	Corynebacteriales	Mycobacteriaceae	Mycobacterium	Mycobacterium tuberculosis	Complete	13/2010				215																Good	2021-10-31T00:00:00Z			PRJNA765918	SAMN21593473	GCA_020684565.1		CP085606	National Center of Infectious and Parasitic Diseases, Sofia Bulgaria	Complete	Illumina MiSeq	57.67x	Geneious assember v. 2021.2.2
1773.27	Mycobacterium tuberculosis strain 12/2010		1773	131567;2;1783272;201174;1760;85007;1762;1763;77643;1773	cellular organisms;Bacteria;Terrabacteria group;Actinomycetota;Actinomycetes;Corynebacteriales;Mycobacteriaceae;Mycobacterium;Mycobacterium tuberculosis complex;Mycobacterium tuberculosis	Bacteria	null	Actinomycetota	Actinomycetes	Corynebacteriales	Mycobacteriaceae	Mycobacterium	Mycobacterium tuberculosis	Complete	2023-12-10				215																Good	2021-10-31T00:00:00Z			PRJNA765918	SAMN21593474	GCA_020684585.1		CP085607	National Center of Infectious and Parasitic Diseases, Sofia Bulgaria	Complete	Illumina MiSeq	35.55x	Geneious assember v. 2021.2.2
1773.27	Mycobacterium tuberculosis strain 11/2009		1773	131567;2;1783272;201174;1760;85007;1762;1763;77643;1773	cellular organisms;Bacteria;Terrabacteria group;Actinomycetota;Actinomycetes;Corynebacteriales;Mycobacteriaceae;Mycobacterium;Mycobacterium tuberculosis complex;Mycobacterium tuberculosis	Bacteria	null	Actinomycetota	Actinomycetes	Corynebacteriales	Mycobacteriaceae	Mycobacterium	Mycobacterium tuberculosis	Complete	2023-11-09				215																Good	2021-10-31T00:00:00Z			PRJNA765918	SAMN21593475	GCA_020684605.1		CP085608	National Center of Infectious and Parasitic Diseases, Sofia Bulgaria	Complete	Illumina MiSeq	27.99x	Geneious assember v. 2021.2.2
1773.27	Mycobacterium tuberculosis strain 10/2010		1773	131567;2;1783272;201174;1760;85007;1762;1763;77643;1773	cellular organisms;Bacteria;Terrabacteria group;Actinomycetota;Actinomycetes;Corynebacteriales;Mycobacteriaceae;Mycobacterium;Mycobacterium tuberculosis complex;Mycobacterium tuberculosis	Bacteria	null	Actinomycetota	Actinomycetes	Corynebacteriales	Mycobacteriaceae	Mycobacterium	Mycobacterium tuberculosis	Complete	2023-10-10				215																Good	2021-10-31T00:00:00Z			PRJNA765918	SAMN21593476	GCA_020684625.1		CP085609	National Center of Infectious and Parasitic Diseases, Sofia Bulgaria	Complete	Illumina MiSeq	84.38x	Geneious assember v. 2021.2.2
1773.27	Mycobacterium tuberculosis strain 8/2010		1773	131567;2;1783272;201174;1760;85007;1762;1763;77643;1773	cellular organisms;Bacteria;Terrabacteria group;Actinomycetota;Actinomycetes;Corynebacteriales;Mycobacteriaceae;Mycobacterium;Mycobacterium tuberculosis complex;Mycobacterium tuberculosis	Bacteria	null	Actinomycetota	Actinomycetes	Corynebacteriales	Mycobacteriaceae	Mycobacterium	Mycobacterium tuberculosis	Complete	2023-08-10				215																Good	2021-10-31T00:00:00Z			PRJNA765918	SAMN21593477	GCA_020684645.1		CP085610	National Center of Infectious and Parasitic Diseases, Sofia Bulgaria	Complete	Illumina MiSeq	36.26x	Geneious assember v. 2021.2.2
1773.27	Mycobacterium tuberculosis strain 7/2010		1773	131567;2;1783272;201174;1760;85007;1762;1763;77643;1773	cellular organisms;Bacteria;Terrabacteria group;Actinomycetota;Actinomycetes;Corynebacteriales;Mycobacteriaceae;Mycobacterium;Mycobacterium tuberculosis complex;Mycobacterium tuberculosis	Bacteria	null	Actinomycetota	Actinomycetes	Corynebacteriales	Mycobacteriaceae	Mycobacterium	Mycobacterium tuberculosis	Complete	2023-07-10				215																Good	2021-10-31T00:00:00Z			PRJNA765918	SAMN21593479	GCA_020684685.1		CP085612	National Center of Infectious and Parasitic Diseases, Sofia Bulgaria	Complete	Illumina MiSeq	38.02x	Geneious assember v. 2021.2.2
1773.27	Mycobacterium tuberculosis strain 8/2009		1773	131567;2;1783272;201174;1760;85007;1762;1763;77643;1773	cellular organisms;Bacteria;Terrabacteria group;Actinomycetota;Actinomycetes;Corynebacteriales;Mycobacteriaceae;Mycobacterium;Mycobacterium tuberculosis complex;Mycobacterium tuberculosis	Bacteria	null	Actinomycetota	Actinomycetes	Corynebacteriales	Mycobacteriaceae	Mycobacterium	Mycobacterium tuberculosis	Complete	2023-08-09				215																Good	2021-10-31T00:00:00Z			PRJNA765918	SAMN21593478	GCA_020684665.1		CP085611	National Center of Infectious and Parasitic Diseases, Sofia Bulgaria	Complete	Illumina MiSeq	28.83x	Geneious assember v. 2021.2.2
1773.27	Mycobacterium tuberculosis strain 6/2009		1773	131567;2;1783272;201174;1760;85007;1762;1763;77643;1773	cellular organisms;Bacteria;Terrabacteria group;Actinomycetota;Actinomycetes;Corynebacteriales;Mycobacteriaceae;Mycobacterium;Mycobacterium tuberculosis complex;Mycobacterium tuberculosis	Bacteria	null	Actinomycetota	Actinomycetes	Corynebacteriales	Mycobacteriaceae	Mycobacterium	Mycobacterium tuberculosis	Complete	2023-06-09				215																Good	2021-10-31T00:00:00Z			PRJNA765918	SAMN21593480	GCA_020684705.1		CP085613	National Center of Infectious and Parasitic Diseases, Sofia Bulgaria	Complete	Illumina MiSeq	37.56x	Geneious assember v. 2021.2.2
1773.27	Mycobacterium tuberculosis strain 1/2010		1773	131567;2;1783272;201174;1760;85007;1762;1763;77643;1773	cellular organisms;Bacteria;Terrabacteria group;Actinomycetota;Actinomycetes;Corynebacteriales;Mycobacteriaceae;Mycobacterium;Mycobacterium tuberculosis complex;Mycobacterium tuberculosis	Bacteria	null	Actinomycetota	Actinomycetes	Corynebacteriales	Mycobacteriaceae	Mycobacterium	Mycobacterium tuberculosis	Complete	2023-01-10				215																Good	2021-10-31T00:00:00Z			PRJNA765918	SAMN21593481	GCA_020684725.1		CP085614	National Center of Infectious and Parasitic Diseases, Sofia Bulgaria	Complete	Illumina MiSeq	40.78x	Geneious assember v. 2021.2.2
1773.27	Mycobacterium tuberculosis strain 253/2019		1773	131567;2;1783272;201174;1760;85007;1762;1763;77643;1773	cellular organisms;Bacteria;Terrabacteria group;Actinomycetota;Actinomycetes;Corynebacteriales;Mycobacteriaceae;Mycobacterium;Mycobacterium tuberculosis complex;Mycobacterium tuberculosis	Bacteria	null	Actinomycetota	Actinomycetes	Corynebacteriales	Mycobacteriaceae	Mycobacterium	Mycobacterium tuberculosis	Complete	253/2019				215																Good	2021-10-31T00:00:00Z			PRJNA765918	SAMN21593482	GCA_020684745.1		CP085615	National Center of Infectious and Parasitic Diseases, Sofia Bulgaria	Complete	Illumina MiSeq	125.78x	Geneious assember v. 2021.2.2
1773.27	Mycobacterium tuberculosis strain 293/2019		1773	131567;2;1783272;201174;1760;85007;1762;1763;77643;1773	cellular organisms;Bacteria;Terrabacteria group;Actinomycetota;Actinomycetes;Corynebacteriales;Mycobacteriaceae;Mycobacterium;Mycobacterium tuberculosis complex;Mycobacterium tuberculosis	Bacteria	null	Actinomycetota	Actinomycetes	Corynebacteriales	Mycobacteriaceae	Mycobacterium	Mycobacterium tuberculosis	Complete	293/2019				215																Good	2021-10-31T00:00:00Z			PRJNA765918	SAMN21593483	GCA_020684765.1		CP085616	National Center of Infectious and Parasitic Diseases, Sofia Bulgaria	Complete	Illumina MiSeq	107.28x	Geneious assember v. 2021.2.2
1773.27	Mycobacterium tuberculosis strain 546/2019		1773	131567;2;1783272;201174;1760;85007;1762;1763;77643;1773	cellular organisms;Bacteria;Terrabacteria group;Actinomycetota;Actinomycetes;Corynebacteriales;Mycobacteriaceae;Mycobacterium;Mycobacterium tuberculosis complex;Mycobacterium tuberculosis	Bacteria	null	Actinomycetota	Actinomycetes	Corynebacteriales	Mycobacteriaceae	Mycobacterium	Mycobacterium tuberculosis	Complete	546/2019				215																Good	2021-10-31T00:00:00Z			PRJNA765918	SAMN21593484	GCA_020684785.1		CP085617	National Center of Infectious and Parasitic Diseases, Sofia Bulgaria	Complete	Illumina MiSeq	95.76x	Geneious assember v. 2021.2.2
1773.27	Mycobacterium tuberculosis strain 78/2011		1773	131567;2;1783272;201174;1760;85007;1762;1763;77643;1773	cellular organisms;Bacteria;Terrabacteria group;Actinomycetota;Actinomycetes;Corynebacteriales;Mycobacteriaceae;Mycobacterium;Mycobacterium tuberculosis complex;Mycobacterium tuberculosis	Bacteria	null	Actinomycetota	Actinomycetes	Corynebacteriales	Mycobacteriaceae	Mycobacterium	Mycobacterium tuberculosis	Complete	78/2011				215																Good	2021-11-14T00:00:00Z			PRJNA765918	SAMN21593449	GCA_020861365.1		CP086331	National Center of Infectious and Parasitic Diseases, Sofia Bulgaria	Complete	Illumina MiSeq	20.67x	Geneious assember v. 2021.2.2
1773.27	Mycobacterium tuberculosis I0003447-5		1773	131567;2;1783272;201174;1760;85007;1762;1763;77643;1773	cellular organisms;Bacteria;Terrabacteria group;Actinomycetota;Actinomycetes;Corynebacteriales;Mycobacteriaceae;Mycobacterium;Mycobacterium tuberculosis complex;Mycobacterium tuberculosis	Bacteria		Actinomycetota	Actinomycetes	Corynebacteriales	Mycobacteriaceae	Mycobacterium	Mycobacterium tuberculosis	Complete	I0003447-5				Undefined																Good	2022-02-07T00:00:00Z			PRJNA719670	SAMN18614372	GCA_022023995.1		CP072790		Complete	PacBio RSII; Illumina HiSeq	203.0x	Flye v. 2.6
1773.27	Mycobacterium tuberculosis 060827		1773	131567;2;1783272;201174;1760;85007;1762;1763;77643;1773	cellular organisms;Bacteria;Terrabacteria group;Actinomycetota;Actinomycetes;Corynebacteriales;Mycobacteriaceae;Mycobacterium;Mycobacterium tuberculosis complex;Mycobacterium tuberculosis	Bacteria		Actinomycetota	Actinomycetes	Corynebacteriales	Mycobacteriaceae	Mycobacterium	Mycobacterium tuberculosis	Complete	60827				338																Good	2022-01-24T00:00:00Z			PRJNA641267	SAMN15348336	GCA_021559895.1		CP058236		Complete	PacBio RS	107.0x	HGAP v. 2016-11-01
1773.3	Mycobacterium tuberculosis N0091		1773	131567;2;1783272;201174;1760;85007;1762;1763;77643;1773	cellular organisms;Bacteria;Terrabacteria group;Actinomycetota;Actinomycetes;Corynebacteriales;Mycobacteriaceae;Mycobacterium;Mycobacterium tuberculosis complex;Mycobacterium tuberculosis	Bacteria		Actinomycetota	Actinomycetes	Corynebacteriales	Mycobacteriaceae	Mycobacterium	Mycobacterium tuberculosis	Complete	N0091				215																Good	2022-04-11T00:00:00Z			PRJNA668291	SAMN16406476	GCA_022870185.1		CP069065		Complete	Oxford Nanopore MinION	50x	Flye v. 2.5
1773.3	Mycobacterium tuberculosis N0069		1773	131567;2;1783272;201174;1760;85007;1762;1763;77643;1773	cellular organisms;Bacteria;Terrabacteria group;Actinomycetota;Actinomycetes;Corynebacteriales;Mycobacteriaceae;Mycobacterium;Mycobacterium tuberculosis complex;Mycobacterium tuberculosis	Bacteria		Actinomycetota	Actinomycetes	Corynebacteriales	Mycobacteriaceae	Mycobacterium	Mycobacterium tuberculosis	Complete	N0069				215																Good	2022-04-11T00:00:00Z			PRJNA668291	SAMN16406479	GCA_022870125.1		CP069062		Complete	Oxford Nanopore MinION	50x	Flye v. 2.5
1773.3	Mycobacterium tuberculosis N3913		1773	131567;2;1783272;201174;1760;85007;1762;1763;77643;1773	cellular organisms;Bacteria;Terrabacteria group;Actinomycetota;Actinomycetes;Corynebacteriales;Mycobacteriaceae;Mycobacterium;Mycobacterium tuberculosis complex;Mycobacterium tuberculosis	Bacteria		Actinomycetota	Actinomycetes	Corynebacteriales	Mycobacteriaceae	Mycobacterium	Mycobacterium tuberculosis	Complete	N3913				215																Good	2022-04-11T00:00:00Z			PRJNA668291	SAMN16406478	GCA_022870145.1		CP069063		Complete	Oxford Nanopore MinION	50x	Flye v. 2.5
1773.3	Mycobacterium tuberculosis N1202		1773	131567;2;1783272;201174;1760;85007;1762;1763;77643;1773	cellular organisms;Bacteria;Terrabacteria group;Actinomycetota;Actinomycetes;Corynebacteriales;Mycobacteriaceae;Mycobacterium;Mycobacterium tuberculosis complex;Mycobacterium tuberculosis	Bacteria		Actinomycetota	Actinomycetes	Corynebacteriales	Mycobacteriaceae	Mycobacterium	Mycobacterium tuberculosis	Complete	N1202				215																Good	2022-04-11T00:00:00Z			PRJNA668291	SAMN16406477	GCA_022870165.1		CP069064		Complete	Oxford Nanopore MinION	50x	Flye v. 2.5
1773.3	Mycobacterium tuberculosis N1268		1773	131567;2;1783272;201174;1760;85007;1762;1763;77643;1773	cellular organisms;Bacteria;Terrabacteria group;Actinomycetota;Actinomycetes;Corynebacteriales;Mycobacteriaceae;Mycobacterium;Mycobacterium tuberculosis complex;Mycobacterium tuberculosis	Bacteria		Actinomycetota	Actinomycetes	Corynebacteriales	Mycobacteriaceae	Mycobacterium	Mycobacterium tuberculosis	Complete	N1268				338																Good	2022-04-11T00:00:00Z			PRJNA668291	SAMN16406474	GCA_022870225.1		CP069067		Complete	Oxford Nanopore MinION	50x	Flye v. 2.5
1773.3	Mycobacterium tuberculosis N1201		1773	131567;2;1783272;201174;1760;85007;1762;1763;77643;1773	cellular organisms;Bacteria;Terrabacteria group;Actinomycetota;Actinomycetes;Corynebacteriales;Mycobacteriaceae;Mycobacterium;Mycobacterium tuberculosis complex;Mycobacterium tuberculosis	Bacteria		Actinomycetota	Actinomycetes	Corynebacteriales	Mycobacteriaceae	Mycobacterium	Mycobacterium tuberculosis	Complete	N1201				215																Good	2022-04-11T00:00:00Z			PRJNA668291	SAMN16406475	GCA_022870205.1		CP069066		Complete	Oxford Nanopore MinION	50x	Flye v. 2.5
1773.3	Mycobacterium tuberculosis N1272		1773	131567;2;1783272;201174;1760;85007;1762;1763;77643;1773	cellular organisms;Bacteria;Terrabacteria group;Actinomycetota;Actinomycetes;Corynebacteriales;Mycobacteriaceae;Mycobacterium;Mycobacterium tuberculosis complex;Mycobacterium tuberculosis	Bacteria		Actinomycetota	Actinomycetes	Corynebacteriales	Mycobacteriaceae	Mycobacterium	Mycobacterium tuberculosis	Complete	N1272				338																Good	2022-04-11T00:00:00Z			PRJNA668291	SAMN16406473	GCA_022870245.1		CP069068		Complete	Oxford Nanopore MinION	50x	Flye v. 2.5
1773.3	Mycobacterium tuberculosis N1176		1773	131567;2;1783272;201174;1760;85007;1762;1763;77643;1773	cellular organisms;Bacteria;Terrabacteria group;Actinomycetota;Actinomycetes;Corynebacteriales;Mycobacteriaceae;Mycobacterium;Mycobacterium tuberculosis complex;Mycobacterium tuberculosis	Bacteria		Actinomycetota	Actinomycetes	Corynebacteriales	Mycobacteriaceae	Mycobacterium	Mycobacterium tuberculosis	Complete	N1176				281																Good	2022-04-11T00:00:00Z			PRJNA668291	SAMN16406472	GCA_022870265.1		CP069069		Complete	Oxford Nanopore MinION	50x	Flye v. 2.5
1773.3	Mycobacterium tuberculosis N1216		1773	131567;2;1783272;201174;1760;85007;1762;1763;77643;1773	cellular organisms;Bacteria;Terrabacteria group;Actinomycetota;Actinomycetes;Corynebacteriales;Mycobacteriaceae;Mycobacterium;Mycobacterium tuberculosis complex;Mycobacterium tuberculosis	Bacteria		Actinomycetota	Actinomycetes	Corynebacteriales	Mycobacteriaceae	Mycobacterium	Mycobacterium tuberculosis	Complete	N1216				215																Good	2022-04-11T00:00:00Z			PRJNA668291	SAMN16406469	GCA_022870325.1		CP069072		Complete	Oxford Nanopore MinION	50x	Flye v. 2.5
1773.3	Mycobacterium tuberculosis N1283		1773	131567;2;1783272;201174;1760;85007;1762;1763;77643;1773	cellular organisms;Bacteria;Terrabacteria group;Actinomycetota;Actinomycetes;Corynebacteriales;Mycobacteriaceae;Mycobacterium;Mycobacterium tuberculosis complex;Mycobacterium tuberculosis	Bacteria		Actinomycetota	Actinomycetes	Corynebacteriales	Mycobacteriaceae	Mycobacterium	Mycobacterium tuberculosis	Complete	N1283				215																Good	2022-04-11T00:00:00Z			PRJNA668291	SAMN16406471	GCA_022870285.1		CP069070		Complete	Oxford Nanopore MinION	50x	Flye v. 2.5
1773.3	Mycobacterium tuberculosis N0136		1773	131567;2;1783272;201174;1760;85007;1762;1763;77643;1773	cellular organisms;Bacteria;Terrabacteria group;Actinomycetota;Actinomycetes;Corynebacteriales;Mycobacteriaceae;Mycobacterium;Mycobacterium tuberculosis complex;Mycobacterium tuberculosis	Bacteria		Actinomycetota	Actinomycetes	Corynebacteriales	Mycobacteriaceae	Mycobacterium	Mycobacterium tuberculosis	Complete	N0136				279																Good	2022-04-11T00:00:00Z			PRJNA668291	SAMN16406470	GCA_022870305.1		CP069071		Complete	Oxford Nanopore MinION	50x	Flye v. 2.5
1773.3	Mycobacterium tuberculosis N0054		1773	131567;2;1783272;201174;1760;85007;1762;1763;77643;1773	cellular organisms;Bacteria;Terrabacteria group;Actinomycetota;Actinomycetes;Corynebacteriales;Mycobacteriaceae;Mycobacterium;Mycobacterium tuberculosis complex;Mycobacterium tuberculosis	Bacteria		Actinomycetota	Actinomycetes	Corynebacteriales	Mycobacteriaceae	Mycobacterium	Mycobacterium tuberculosis	Complete	N0054				215																Good	2022-04-11T00:00:00Z			PRJNA668291	SAMN16406468	GCA_022870345.1		CP069073		Complete	Oxford Nanopore MinION	50x	Flye v. 2.5
1773.3	Mycobacterium tuberculosis N1274		1773	131567;2;1783272;201174;1760;85007;1762;1763;77643;1773	cellular organisms;Bacteria;Terrabacteria group;Actinomycetota;Actinomycetes;Corynebacteriales;Mycobacteriaceae;Mycobacterium;Mycobacterium tuberculosis complex;Mycobacterium tuberculosis	Bacteria		Actinomycetota	Actinomycetes	Corynebacteriales	Mycobacteriaceae	Mycobacterium	Mycobacterium tuberculosis	Complete	N1274				215																Good	2022-04-11T00:00:00Z			PRJNA668291	SAMN16406467	GCA_022870365.1		CP069074		Complete	Oxford Nanopore MinION	50x	Flye v. 2.5
1773.3	Mycobacterium tuberculosis N0004		1773	131567;2;1783272;201174;1760;85007;1762;1763;77643;1773	cellular organisms;Bacteria;Terrabacteria group;Actinomycetota;Actinomycetes;Corynebacteriales;Mycobacteriaceae;Mycobacterium;Mycobacterium tuberculosis complex;Mycobacterium tuberculosis	Bacteria		Actinomycetota	Actinomycetes	Corynebacteriales	Mycobacteriaceae	Mycobacterium	Mycobacterium tuberculosis	Complete	N0004				215																Good	2022-04-11T00:00:00Z			PRJNA668291	SAMN16406466	GCA_022870385.1		CP069075		Complete	Oxford Nanopore MinION	50x	Flye v. 2.5
1773.3	Mycobacterium tuberculosis N0031		1773	131567;2;1783272;201174;1760;85007;1762;1763;77643;1773	cellular organisms;Bacteria;Terrabacteria group;Actinomycetota;Actinomycetes;Corynebacteriales;Mycobacteriaceae;Mycobacterium;Mycobacterium tuberculosis complex;Mycobacterium tuberculosis	Bacteria		Actinomycetota	Actinomycetes	Corynebacteriales	Mycobacteriaceae	Mycobacterium	Mycobacterium tuberculosis	Complete	N0031				215																Good	2022-04-11T00:00:00Z			PRJNA668291	SAMN16406464	GCA_022870405.1		CP069076		Complete	Oxford Nanopore MinION	50x	Flye v. 2.5
1773.3	Mycobacterium tuberculosis N0157		1773	131567;2;1783272;201174;1760;85007;1762;1763;77643;1773	cellular organisms;Bacteria;Terrabacteria group;Actinomycetota;Actinomycetes;Corynebacteriales;Mycobacteriaceae;Mycobacterium;Mycobacterium tuberculosis complex;Mycobacterium tuberculosis	Bacteria		Actinomycetota	Actinomycetes	Corynebacteriales	Mycobacteriaceae	Mycobacterium	Mycobacterium tuberculosis	Complete	N0157				215																Good	2022-04-11T00:00:00Z			PRJNA668291	SAMN16406462	GCA_022870445.1		CP069078		Complete	Oxford Nanopore MinION	50x	Flye v. 2.5
1773.3	Mycobacterium tuberculosis N0072		1773	131567;2;1783272;201174;1760;85007;1762;1763;77643;1773	cellular organisms;Bacteria;Terrabacteria group;Actinomycetota;Actinomycetes;Corynebacteriales;Mycobacteriaceae;Mycobacterium;Mycobacterium tuberculosis complex;Mycobacterium tuberculosis	Bacteria		Actinomycetota	Actinomycetes	Corynebacteriales	Mycobacteriaceae	Mycobacterium	Mycobacterium tuberculosis	Complete	N0072				215																Good	2022-04-11T00:00:00Z			PRJNA668291	SAMN16406463	GCA_022870425.1		CP069077		Complete	Oxford Nanopore MinION	50x	Flye v. 2.5
1773.3	Mycobacterium tuberculosis SGF0232017		1773	131567;2;1783272;201174;1760;85007;1762;1763;77643;1773	cellular organisms;Bacteria;Terrabacteria group;Actinomycetota;Actinomycetes;Corynebacteriales;Mycobacteriaceae;Mycobacterium;Mycobacterium tuberculosis complex;Mycobacterium tuberculosis	Bacteria		Actinomycetota	Actinomycetes	Corynebacteriales	Mycobacteriaceae	Mycobacterium	Mycobacterium tuberculosis	Complete	SGF0232017				215																Good	2022-04-11T00:00:00Z			PRJNA820632	SAMN27028218	GCA_022871085.1		CP095020		Complete	PacBio RSII	83x	Celera Assembler v. 8.3
1773.3	Mycobacterium tuberculosis SGF0422017		1773	131567;2;1783272;201174;1760;85007;1762;1763;77643;1773	cellular organisms;Bacteria;Terrabacteria group;Actinomycetota;Actinomycetes;Corynebacteriales;Mycobacteriaceae;Mycobacterium;Mycobacterium tuberculosis complex;Mycobacterium tuberculosis	Bacteria		Actinomycetota	Actinomycetes	Corynebacteriales	Mycobacteriaceae	Mycobacterium	Mycobacterium tuberculosis	Complete	SGF0422017				284																Good	2022-04-11T00:00:00Z			PRJNA820632	SAMN27028219	GCA_022871105.1		CP095021		Complete	PacBio RSII	43x	Celera Assembler v. 8.3
1773.3	Mycobacterium tuberculosis SGF0472017		1773	131567;2;1783272;201174;1760;85007;1762;1763;77643;1773	cellular organisms;Bacteria;Terrabacteria group;Actinomycetota;Actinomycetes;Corynebacteriales;Mycobacteriaceae;Mycobacterium;Mycobacterium tuberculosis complex;Mycobacterium tuberculosis	Bacteria		Actinomycetota	Actinomycetes	Corynebacteriales	Mycobacteriaceae	Mycobacterium	Mycobacterium tuberculosis	Complete	SGF0472017				215																Good	2022-04-11T00:00:00Z			PRJNA820632	SAMN27028220	GCA_022871125.1		CP095022		Complete	PacBio RSII	42x	Celera Assembler v. 8.3
1773.3	Mycobacterium tuberculosis SGF0702019		1773	131567;2;1783272;201174;1760;85007;1762;1763;77643;1773	cellular organisms;Bacteria;Terrabacteria group;Actinomycetota;Actinomycetes;Corynebacteriales;Mycobacteriaceae;Mycobacterium;Mycobacterium tuberculosis complex;Mycobacterium tuberculosis	Bacteria		Actinomycetota	Actinomycetes	Corynebacteriales	Mycobacteriaceae	Mycobacterium	Mycobacterium tuberculosis	Complete	SGF0702019				215																Good	2022-04-11T00:00:00Z			PRJNA820632	SAMN27028221	GCA_022871145.1		CP095023		Complete	PacBio RSII	43x	Celera Assembler v. 8.3
1773.3	Mycobacterium tuberculosis Lineage 1.1.2		1773	131567;2;1783272;201174;1760;85007;1762;1763;77643;1773	cellular organisms;Bacteria;Terrabacteria group;Actinomycetota;Actinomycetes;Corynebacteriales;Mycobacteriaceae;Mycobacterium;Mycobacterium tuberculosis complex;Mycobacterium tuberculosis	Bacteria		Actinomycetota	Actinomycetes	Corynebacteriales	Mycobacteriaceae	Mycobacterium	Mycobacterium tuberculosis	Complete	Lineage 1.1.2				353																Good	2022-03-21T00:00:00Z			PRJEB49093	SAMEA13188688	GCA_932527315.1		OW052188		Complete
1773.3	Mycobacterium tuberculosis Lineage 2.2.7		1773	131567;2;1783272;201174;1760;85007;1762;1763;77643;1773	cellular organisms;Bacteria;Terrabacteria group;Actinomycetota;Actinomycetes;Corynebacteriales;Mycobacteriaceae;Mycobacterium;Mycobacterium tuberculosis complex;Mycobacterium tuberculosis	Bacteria		Actinomycetota	Actinomycetes	Corynebacteriales	Mycobacteriaceae	Mycobacterium	Mycobacterium tuberculosis	Complete	Lineage 2.2.7				215																Good	2022-03-21T00:00:00Z			PRJEB49093	SAMEA13188731	GCA_932527325.1		OW052189		Complete
1773.3	Mycobacterium tuberculosis Lineage 3.1.1		1773	131567;2;1783272;201174;1760;85007;1762;1763;77643;1773	cellular organisms;Bacteria;Terrabacteria group;Actinomycetota;Actinomycetes;Corynebacteriales;Mycobacteriaceae;Mycobacterium;Mycobacterium tuberculosis complex;Mycobacterium tuberculosis	Bacteria		Actinomycetota	Actinomycetes	Corynebacteriales	Mycobacteriaceae	Mycobacterium	Mycobacterium tuberculosis	Complete	Lineage 3.1.1				215																Good	2022-03-21T00:00:00Z			PRJEB49093	SAMEA13188685	GCA_932527465.1		OW052302		Complete
1773.3	Mycobacterium tuberculosis Lineage 4.1.2.1		1773	131567;2;1783272;201174;1760;85007;1762;1763;77643;1773	cellular organisms;Bacteria;Terrabacteria group;Actinomycetota;Actinomycetes;Corynebacteriales;Mycobacteriaceae;Mycobacterium;Mycobacterium tuberculosis complex;Mycobacterium tuberculosis	Bacteria		Actinomycetota	Actinomycetes	Corynebacteriales	Mycobacteriaceae	Mycobacterium	Mycobacterium tuberculosis	Complete	Lineage 4.1.2.1				Undefined																Good	2022-03-21T00:00:00Z			PRJEB49093	SAMEA13188674	GCA_932530255.1		OW052573		Complete
1773.3	Mycobacterium tuberculosis Lineage 4.1		1773	131567;2;1783272;201174;1760;85007;1762;1763;77643;1773	cellular organisms;Bacteria;Terrabacteria group;Actinomycetota;Actinomycetes;Corynebacteriales;Mycobacteriaceae;Mycobacterium;Mycobacterium tuberculosis complex;Mycobacterium tuberculosis	Bacteria		Actinomycetota	Actinomycetes	Corynebacteriales	Mycobacteriaceae	Mycobacterium	Mycobacterium tuberculosis	Complete	Lineage 4.1				215																Good	2022-03-21T00:00:00Z			PRJEB49093	SAMEA13188689	GCA_932530315.1		OW052571		Complete
1773.3	Mycobacterium tuberculosis Lineage 1.1.2		1773	131567;2;1783272;201174;1760;85007;1762;1763;77643;1773	cellular organisms;Bacteria;Terrabacteria group;Actinomycetota;Actinomycetes;Corynebacteriales;Mycobacteriaceae;Mycobacterium;Mycobacterium tuberculosis complex;Mycobacterium tuberculosis	Bacteria		Actinomycetota	Actinomycetes	Corynebacteriales	Mycobacteriaceae	Mycobacterium	Mycobacterium tuberculosis	Complete	Lineage 1.1.2				215																Good	2022-03-21T00:00:00Z			PRJEB49093	SAMEA13188715	GCA_932530395.1		OW052570		Complete
1773.3	Mycobacterium tuberculosis BLR-31d		1773	131567;2;1783272;201174;1760;85007;1762;1763;77643;1773	cellular organisms;Bacteria;Terrabacteria group;Actinomycetota;Actinomycetes;Corynebacteriales;Mycobacteriaceae;Mycobacterium;Mycobacterium tuberculosis complex;Mycobacterium tuberculosis	Bacteria		Actinomycetota	Actinomycetes	Corynebacteriales	Mycobacteriaceae	Mycobacterium	Mycobacterium tuberculosis	Complete	BLR-31d				Undefined																Good	2022-11-14T00:00:00Z			PRJNA899055	SAMN31644110			CP110674			Illumina MiSeq; Oxford Nanopore MinION	48.0x	Barapost v. v. 1-11-19-edition; Flye v.
1773.3	Mycobacterium tuberculosis BLR 9248 2019		1773	131567;2;1783272;201174;1760;85007;1762;1763;77643;1773	cellular organisms;Bacteria;Terrabacteria group;Actinomycetota;Actinomycetes;Corynebacteriales;Mycobacteriaceae;Mycobacterium;Mycobacterium tuberculosis complex;Mycobacterium tuberculosis	Bacteria		Actinomycetota	Actinomycetes	Corynebacteriales	Mycobacteriaceae	Mycobacterium	Mycobacterium tuberculosis	Complete	BLR 9248 2019				Undefined																Good	2023-01-18T00:00:00Z			PRJNA916936	SAMN32350377			CP115447			Illumina MiSeq; Oxford Nanopore MinION	160.0x	Barapost v. v. 2021-11-19-edition; Flye
1773.31	Mycobacterium tuberculosis UT205		1097669	131567;2;1783272;201174;1760;85007;1762;1763;77643;1773;1097669	cellular organisms;Bacteria;Terrabacteria group;Actinomycetota;Actinomycetes;Corynebacteriales;Mycobacteriaceae;Mycobacterium;Mycobacterium tuberculosis complex;Mycobacterium tuberculosis;Mycobacterium tuberculosis UT205	Bacteria	Bacteria	Actinomycetota	Actinomycetes	Corynebacteriales	Mycobacteriaceae	Mycobacterium	Mycobacterium tuberculosis	Complete	UT205				215																Good	2012-02-24T00:00:00Z	22404577		PRJNA162183	SAMEA2272432	GCA_000304555.1		HE608151.1		Complete
1773.35	Mycobacterium tuberculosis 49-02		1773	131567;2;1783272;201174;1760;85007;1762;1763;77643;1773	cellular organisms;Bacteria;Terrabacteria group;Actinomycetota;Actinomycetes;Corynebacteriales;Mycobacteriaceae;Mycobacterium;Mycobacterium tuberculosis complex;Mycobacterium tuberculosis	Bacteria	Bacteria	Actinomycetota	Actinomycetes	Corynebacteriales	Mycobacteriaceae	Mycobacterium	Mycobacterium tuberculosis	Complete	49-02				Undefined												mlva:801-32				Good	2014-11-03T00:00:00Z	25599400		PRJEB4916	SAMEA2533772	GCA_000786505.1	ERR551201,ERR551202,ERR551203	HG813240.1	JLU	Complete
1773.52	Mycobacterium tuberculosis strain 96075		1773	131567;2;1783272;201174;1760;85007;1762;1763;77643;1773	cellular organisms;Bacteria;Terrabacteria group;Actinomycetota;Actinomycetes;Corynebacteriales;Mycobacteriaceae;Mycobacterium;Mycobacterium tuberculosis complex;Mycobacterium tuberculosis	Bacteria	Bacteria	Actinomycetota	Actinomycetes	Corynebacteriales	Mycobacteriaceae	Mycobacterium	Mycobacterium tuberculosis	Complete	96075				215																Good	2014-12-02T00:00:00Z	25395630		PRJNA253748	SAMN02887314	GCF_000756525.1		CP009426	Northern Arizona University	Complete	454		Newbler v. 2.6
1773.52	Mycobacterium tuberculosis strain 96121		1773	131567;2;1783272;201174;1760;85007;1762;1763;77643;1773	cellular organisms;Bacteria;Terrabacteria group;Actinomycetota;Actinomycetes;Corynebacteriales;Mycobacteriaceae;Mycobacterium;Mycobacterium tuberculosis complex;Mycobacterium tuberculosis	Bacteria	Bacteria	Actinomycetota	Actinomycetes	Corynebacteriales	Mycobacteriaceae	Mycobacterium	Mycobacterium tuberculosis	Complete	96121				215																Good	2014-12-02T00:00:00Z	25395630		PRJNA253748	SAMN02874015	GCF_000756545.1		CP009427	Northern Arizona University	Complete	Sanger dideoxy sequencing; 454; Illumina		Newbler v. 2.6
1773.55	Mycobacterium tuberculosis strain Beijing-like		1773	131567;2;1783272;201174;1760;85007;1762;1763;77643;1773	cellular organisms;Bacteria;Terrabacteria group;Actinomycetota;Actinomycetes;Corynebacteriales;Mycobacteriaceae;Mycobacterium;Mycobacterium tuberculosis complex;Mycobacterium tuberculosis	Bacteria	Bacteria	Actinomycetota	Actinomycetes	Corynebacteriales	Mycobacteriaceae	Mycobacterium	Mycobacterium tuberculosis	Complete	Beijing-like				Undefined																Good	2015-06-02T00:00:00Z	25931600		PRJNA269967	SAMN03258416	GCF_000954155.1		CP010873	Universidad Nacional de Colombia - Sede Bogota	Complete	PacBio RS	298x	HGAP v. 3; AMOS v. 2.0.8; BLASR v. 1
1773.59	Mycobacterium tuberculosis strain PR08		1773	131567;2;1783272;201174;1760;85007;1762;1763;77643;1773	cellular organisms;Bacteria;Terrabacteria group;Actinomycetota;Actinomycetes;Corynebacteriales;Mycobacteriaceae;Mycobacterium;Mycobacterium tuberculosis complex;Mycobacterium tuberculosis	Bacteria	Bacteria	Actinomycetota	Actinomycetes	Corynebacteriales	Mycobacteriaceae	Mycobacterium	Mycobacterium tuberculosis	Complete	PR08				215																Good	2016-03-17T00:00:00Z	26981383		PRJNA196391	SAMN03290698	GCF_000934585.1		CP010895	Universiti Teknologi MARA	Complete	Illumina	374	CLCBio v. 6.0.1
1773.6	Mycobacterium tuberculosis strain SCAID 320.0		1773	131567;2;1783272;201174;1760;85007;1762;1763;77643;1773	cellular organisms;Bacteria;Terrabacteria group;Actinomycetota;Actinomycetes;Corynebacteriales;Mycobacteriaceae;Mycobacterium;Mycobacterium tuberculosis complex;Mycobacterium tuberculosis	Bacteria	Bacteria	Actinomycetota	Actinomycetes	Corynebacteriales	Mycobacteriaceae	Mycobacterium	Mycobacterium tuberculosis	Complete	SCAID 320.0			Beijing	276																Good	2016-08-10T00:00:00Z			PRJNA335538	SAMN05447655	GCF_001702435.1		CP016794	Scientific Center for Anti-infectious Drugs (SCAID)	Complete	Illumina	800x	CLC Genome Workbench v. 7
1773.6	Mycobacterium tuberculosis strain SCAID 252.0		1773	131567;2;1783272;201174;1760;85007;1762;1763;77643;1773	cellular organisms;Bacteria;Terrabacteria group;Actinomycetota;Actinomycetes;Corynebacteriales;Mycobacteriaceae;Mycobacterium;Mycobacterium tuberculosis complex;Mycobacterium tuberculosis	Bacteria	Bacteria	Actinomycetota	Actinomycetes	Corynebacteriales	Mycobacteriaceae	Mycobacterium	Mycobacterium tuberculosis	Complete	SCAID 252.0				292																Good	2016-08-19T00:00:00Z			PRJNA335537	SAMN05447658	GCF_001708265.1		CP016888	Scientific Center for Anti-infectious Drugs (SCAID)	Complete	Illumina HiSeq2000	800x	CLC Genomics Workbench v. 7
1773.6	Mycobacterium tuberculosis strain Beijing		1773	131567;2;1783272;201174;1760;85007;1762;1763;77643;1773	cellular organisms;Bacteria;Terrabacteria group;Actinomycetota;Actinomycetes;Corynebacteriales;Mycobacteriaceae;Mycobacterium;Mycobacterium tuberculosis complex;Mycobacterium tuberculosis	Bacteria	Bacteria	Actinomycetota	Actinomycetes	Corynebacteriales	Mycobacteriaceae	Mycobacterium	Mycobacterium tuberculosis	Complete	Beijing				215														Yes		Good	2016-10-03T00:00:00Z			PRJNA273899	SAMN03301665	GCF_001750865.1		CP011510	Beijing Chest Hospital, Capital Medical University	Complete	Illumina; Sanger	200X	SOAPdenovo v. 2.04
1773.61	Mycobacterium tuberculosis strain 02-R0020		1773	131567;2;1783272;201174;1760;85007;1762;1763;77643;1773	cellular organisms;Bacteria;Terrabacteria group;Actinomycetota;Actinomycetes;Corynebacteriales;Mycobacteriaceae;Mycobacterium;Mycobacterium tuberculosis complex;Mycobacterium tuberculosis	Bacteria	Bacteria	Actinomycetota	Actinomycetes	Corynebacteriales	Mycobacteriaceae	Mycobacterium	Mycobacterium tuberculosis	Complete	02-R0020				277																Good	2016-10-25T00:00:00Z	31086182		PRJNA343736	SAMN05915289	GCF_001840665.1		MMGE00000000	Texas A&M University	Complete	Illumina HiSeq	126.7x	software developed in-house v. Sep-2016
1773.61	Mycobacterium tuberculosis strain 01-R0240		1773	131567;2;1783272;201174;1760;85007;1762;1763;77643;1773	cellular organisms;Bacteria;Terrabacteria group;Actinomycetota;Actinomycetes;Corynebacteriales;Mycobacteriaceae;Mycobacterium;Mycobacterium tuberculosis complex;Mycobacterium tuberculosis	Bacteria	Bacteria	Actinomycetota	Actinomycetes	Corynebacteriales	Mycobacteriaceae	Mycobacterium	Mycobacterium tuberculosis	Complete	01-R0240				215																Good	2016-10-25T00:00:00Z	31086182		PRJNA343736	SAMN05915267	GCF_001841105.1		MMHA00000000	Texas A&M University	Complete	Illumina HiSeq	114.5x	software developed in-house v. Sep-2016
1773.61	Mycobacterium tuberculosis strain 01-R1556		1773	131567;2;1783272;201174;1760;85007;1762;1763;77643;1773	cellular organisms;Bacteria;Terrabacteria group;Actinomycetota;Actinomycetes;Corynebacteriales;Mycobacteriaceae;Mycobacterium;Mycobacterium tuberculosis complex;Mycobacterium tuberculosis	Bacteria	Bacteria	Actinomycetota	Actinomycetes	Corynebacteriales	Mycobacteriaceae	Mycobacterium	Mycobacterium tuberculosis	Complete	01-R1556				279																Good	2016-10-25T00:00:00Z	31086182		PRJNA343736	SAMN05915264	GCF_001841165.1		MMHD00000000	Texas A&M University	Complete	Illumina HiSeq	202x	software developed in-house v. Sep-2016
1773.61	Mycobacterium tuberculosis strain 02-R0325		1773	131567;2;1783272;201174;1760;85007;1762;1763;77643;1773	cellular organisms;Bacteria;Terrabacteria group;Actinomycetota;Actinomycetes;Corynebacteriales;Mycobacteriaceae;Mycobacterium;Mycobacterium tuberculosis complex;Mycobacterium tuberculosis	Bacteria	Bacteria	Actinomycetota	Actinomycetes	Corynebacteriales	Mycobacteriaceae	Mycobacterium	Mycobacterium tuberculosis	Complete	02-R0325				279																Good	2016-10-25T00:00:00Z	31086182		PRJNA343736	SAMN05915258	GCF_001841285.1		MMHJ00000000	Texas A&M University	Complete	Illumina HiSeq	187.3x	software developed in-house v. Sep-2016
1773.61	Mycobacterium tuberculosis strain M0021672-2		1773	131567;2;1783272;201174;1760;85007;1762;1763;77643;1773	cellular organisms;Bacteria;Terrabacteria group;Actinomycetota;Actinomycetes;Corynebacteriales;Mycobacteriaceae;Mycobacterium;Mycobacterium tuberculosis complex;Mycobacterium tuberculosis	Bacteria	Bacteria	Actinomycetota	Actinomycetes	Corynebacteriales	Mycobacteriaceae	Mycobacterium	Mycobacterium tuberculosis	Complete	M0021672-2				277																Good	2016-10-25T00:00:00Z	31086182		PRJNA343736	SAMN05918594	GCF_001841575.1		MMNF00000000	Texas A&M University	Complete	Illumina HiSeq	74.2x	software developed in-house v. Sep-2016
1773.61	Mycobacterium tuberculosis strain M0002202-1		1773	131567;2;1783272;201174;1760;85007;1762;1763;77643;1773	cellular organisms;Bacteria;Terrabacteria group;Actinomycetota;Actinomycetes;Corynebacteriales;Mycobacteriaceae;Mycobacterium;Mycobacterium tuberculosis complex;Mycobacterium tuberculosis	Bacteria	Bacteria	Actinomycetota	Actinomycetes	Corynebacteriales	Mycobacteriaceae	Mycobacterium	Mycobacterium tuberculosis	Complete	M0002202-1				215																Good	2016-10-25T00:00:00Z	31086182		PRJNA343736	SAMN05918569	GCF_001841645.1		MMOE00000000	Texas A&M University	Complete	Illumina HiSeq	114.8x	software developed in-house v. Sep-2016
1773.61	Mycobacterium tuberculosis strain M0005016-2		1773	131567;2;1783272;201174;1760;85007;1762;1763;77643;1773	cellular organisms;Bacteria;Terrabacteria group;Actinomycetota;Actinomycetes;Corynebacteriales;Mycobacteriaceae;Mycobacterium;Mycobacterium tuberculosis complex;Mycobacterium tuberculosis	Bacteria	Bacteria	Actinomycetota	Actinomycetes	Corynebacteriales	Mycobacteriaceae	Mycobacterium	Mycobacterium tuberculosis	Complete	M0005016-2				419																Good	2016-10-25T00:00:00Z	31086182		PRJNA343736	SAMN05918576	GCF_001841865.1		MMNX00000000	Texas A&M University	Complete	Illumina HiSeq	114.8x	software developed in-house v. Sep-2016
1773.62	Mycobacterium tuberculosis strain M0003875-3		1773	131567;2;1783272;201174;1760;85007;1762;1763;77643;1773	cellular organisms;Bacteria;Terrabacteria group;Actinomycetota;Actinomycetes;Corynebacteriales;Mycobacteriaceae;Mycobacterium;Mycobacterium tuberculosis complex;Mycobacterium tuberculosis	Bacteria	Bacteria	Actinomycetota	Actinomycetes	Corynebacteriales	Mycobacteriaceae	Mycobacterium	Mycobacterium tuberculosis	Complete	M0003875-3				215																Good	2016-10-25T00:00:00Z	31086182		PRJNA343736	SAMN05918574	GCF_001842045.1		MMNZ00000000	Texas A&M University	Complete	Illumina HiSeq	357x	software developed in-house v. Sep-2016
1773.62	Mycobacterium tuberculosis strain M0014296-9		1773	131567;2;1783272;201174;1760;85007;1762;1763;77643;1773	cellular organisms;Bacteria;Terrabacteria group;Actinomycetota;Actinomycetes;Corynebacteriales;Mycobacteriaceae;Mycobacterium;Mycobacterium tuberculosis complex;Mycobacterium tuberculosis	Bacteria	Bacteria	Actinomycetota	Actinomycetes	Corynebacteriales	Mycobacteriaceae	Mycobacterium	Mycobacterium tuberculosis	Complete	M0014296-9				215																Good	2016-10-25T00:00:00Z	31086182		PRJNA343736	SAMN05918610	GCF_001842095.1		MMMP00000000	Texas A&M University	Complete	Illumina HiSeq	67.2x	software developed in-house v. Sep-2016
1773.62	Mycobacterium tuberculosis strain M0024214-0		1773	131567;2;1783272;201174;1760;85007;1762;1763;77643;1773	cellular organisms;Bacteria;Terrabacteria group;Actinomycetota;Actinomycetes;Corynebacteriales;Mycobacteriaceae;Mycobacterium;Mycobacterium tuberculosis complex;Mycobacterium tuberculosis	Bacteria	Bacteria	Actinomycetota	Actinomycetes	Corynebacteriales	Mycobacteriaceae	Mycobacterium	Mycobacterium tuberculosis	Complete	M0024214-0				279																Good	2016-10-25T00:00:00Z	31086182		PRJNA343736	SAMN05918599	GCF_001842195.1		MMNA00000000	Texas A&M University	Complete	Illumina HiSeq	65.5x	software developed in-house v. Sep-2016
1773.62	Mycobacterium tuberculosis strain M0006397-5		1773	131567;2;1783272;201174;1760;85007;1762;1763;77643;1773	cellular organisms;Bacteria;Terrabacteria group;Actinomycetota;Actinomycetes;Corynebacteriales;Mycobacteriaceae;Mycobacterium;Mycobacterium tuberculosis complex;Mycobacterium tuberculosis	Bacteria	Bacteria	Actinomycetota	Actinomycetes	Corynebacteriales	Mycobacteriaceae	Mycobacterium	Mycobacterium tuberculosis	Complete	M0006397-5				279																Good	2016-10-25T00:00:00Z	31086182		PRJNA343736	SAMN05918579	GCF_001842325.1		MMNU00000000	Texas A&M University	Complete	Illumina HiSeq	86x	software developed in-house v. Sep-2016
1773.62	Mycobacterium tuberculosis strain I0003088-7		1773	131567;2;1783272;201174;1760;85007;1762;1763;77643;1773	cellular organisms;Bacteria;Terrabacteria group;Actinomycetota;Actinomycetes;Corynebacteriales;Mycobacteriaceae;Mycobacterium;Mycobacterium tuberculosis complex;Mycobacterium tuberculosis	Bacteria	Bacteria	Actinomycetota	Actinomycetes	Corynebacteriales	Mycobacteriaceae	Mycobacterium	Mycobacterium tuberculosis	Complete	I0003088-7				215																Good	2016-10-25T00:00:00Z			PRJNA343736	SAMN05918540	GCF_001842485.1		MMLS00000000	Texas A&M University	Complete	Illumina HiSeq	179.5x	software developed in-house v. Sep-2016
1773.62	Mycobacterium tuberculosis strain I0005760-9		1773	131567;2;1783272;201174;1760;85007;1762;1763;77643;1773	cellular organisms;Bacteria;Terrabacteria group;Actinomycetota;Actinomycetes;Corynebacteriales;Mycobacteriaceae;Mycobacterium;Mycobacterium tuberculosis complex;Mycobacterium tuberculosis	Bacteria	Bacteria	Actinomycetota	Actinomycetes	Corynebacteriales	Mycobacteriaceae	Mycobacterium	Mycobacterium tuberculosis	Complete	I0005760-9				279																Good	2016-10-25T00:00:00Z			PRJNA343736	SAMN05918525	GCF_001842775.1		MMMH00000000	Texas A&M University	Complete	Illumina HiSeq	46.4x	software developed in-house v. Sep-2016
1773.62	Mycobacterium tuberculosis strain I0003229-7		1773	131567;2;1783272;201174;1760;85007;1762;1763;77643;1773	cellular organisms;Bacteria;Terrabacteria group;Actinomycetota;Actinomycetes;Corynebacteriales;Mycobacteriaceae;Mycobacterium;Mycobacterium tuberculosis complex;Mycobacterium tuberculosis	Bacteria	Bacteria	Actinomycetota	Actinomycetes	Corynebacteriales	Mycobacteriaceae	Mycobacterium	Mycobacterium tuberculosis	Complete	I0003229-7				215																Good	2016-10-25T00:00:00Z			PRJNA343736	SAMN05919582	GCF_001844065.1		MMCW00000000	Texas A&M University	Complete	Illumina HiSeq	185x	software developed in-house v. Sep-2016
1773.63	Mycobacterium tuberculosis strain I0002987-1		1773	131567;2;1783272;201174;1760;85007;1762;1763;77643;1773	cellular organisms;Bacteria;Terrabacteria group;Actinomycetota;Actinomycetes;Corynebacteriales;Mycobacteriaceae;Mycobacterium;Mycobacterium tuberculosis complex;Mycobacterium tuberculosis	Bacteria	Bacteria	Actinomycetota	Actinomycetes	Corynebacteriales	Mycobacteriaceae	Mycobacterium	Mycobacterium tuberculosis	Complete	I0002987-1				215																Good	2016-10-25T00:00:00Z			PRJNA343736	SAMN05919605	GCF_001844535.1		MMBZ00000000	Texas A&M University	Complete	Illumina HiSeq	313.7x	software developed in-house v. Sep-2016
1773.63	Mycobacterium tuberculosis strain I0004557-0		1773	131567;2;1783272;201174;1760;85007;1762;1763;77643;1773	cellular organisms;Bacteria;Terrabacteria group;Actinomycetota;Actinomycetes;Corynebacteriales;Mycobacteriaceae;Mycobacterium;Mycobacterium tuberculosis complex;Mycobacterium tuberculosis	Bacteria	Bacteria	Actinomycetota	Actinomycetes	Corynebacteriales	Mycobacteriaceae	Mycobacterium	Mycobacterium tuberculosis	Complete	I0004557-0				279																Good	2016-10-25T00:00:00Z			PRJNA343736	SAMN05919652	GCF_001845515.1		MMAF00000000	Texas A&M University	Complete	Illumina HiSeq	399.1x	software developed in-house v. Sep-2016
1773.65	Mycobacterium tuberculosis strain 01-R0272		1773	131567;2;1783272;201174;1760;85007;1762;1763;77643;1773	cellular organisms;Bacteria;Terrabacteria group;Actinomycetota;Actinomycetes;Corynebacteriales;Mycobacteriaceae;Mycobacterium;Mycobacterium tuberculosis complex;Mycobacterium tuberculosis	Bacteria	Bacteria	Actinomycetota	Actinomycetes	Corynebacteriales	Mycobacteriaceae	Mycobacterium	Mycobacterium tuberculosis	Complete	01-R0272				215																Good	2016-10-25T00:00:00Z	31086182		PRJNA343736	SAMN05918760	GCF_001848505.1		MMPA00000000	Texas A&M University	Complete	Illumina HiSeq	140x	software developed in-house v. Sep-2016
1773.65	Mycobacterium tuberculosis strain 01-R0953		1773	131567;2;1783272;201174;1760;85007;1762;1763;77643;1773	cellular organisms;Bacteria;Terrabacteria group;Actinomycetota;Actinomycetes;Corynebacteriales;Mycobacteriaceae;Mycobacterium;Mycobacterium tuberculosis complex;Mycobacterium tuberculosis	Bacteria	Bacteria	Actinomycetota	Actinomycetes	Corynebacteriales	Mycobacteriaceae	Mycobacterium	Mycobacterium tuberculosis	Complete	01-R0953				215																Good	2016-10-25T00:00:00Z	31086182		PRJNA343736	SAMN05918766	GCF_001848595.1		MMOU00000000	Texas A&M University	Complete	Illumina HiSeq	254.8x	software developed in-house v. Sep-2016
1773.65	Mycobacterium tuberculosis strain 99-R893		1773	131567;2;1783272;201174;1760;85007;1762;1763;77643;1773	cellular organisms;Bacteria;Terrabacteria group;Actinomycetota;Actinomycetes;Corynebacteriales;Mycobacteriaceae;Mycobacterium;Mycobacterium tuberculosis complex;Mycobacterium tuberculosis	Bacteria	Bacteria	Actinomycetota	Actinomycetes	Corynebacteriales	Mycobacteriaceae	Mycobacterium	Mycobacterium tuberculosis	Complete	99-R893				215																Good	2016-10-25T00:00:00Z	31086182		PRJNA343736	SAMN05918775	GCF_001848805.1		MMOL00000000	Texas A&M University	Complete	Illumina HiSeq	128.5x	software developed in-house v. Sep-2016
1773.66	Mycobacterium tuberculosis strain 02-R0990		1773	131567;2;1783272;201174;1760;85007;1762;1763;77643;1773	cellular organisms;Bacteria;Terrabacteria group;Actinomycetota;Actinomycetes;Corynebacteriales;Mycobacteriaceae;Mycobacterium;Mycobacterium tuberculosis complex;Mycobacterium tuberculosis	Bacteria	Bacteria	Actinomycetota	Actinomycetes	Corynebacteriales	Mycobacteriaceae	Mycobacterium	Mycobacterium tuberculosis	Complete	02-R0990				215																Good	2016-10-25T00:00:00Z	31086182		PRJNA343736	SAMN05916258	GCF_001851205.1		MMYL00000000	Texas A&M University	Complete	Illumina HiSeq	176.3x	software developed in-house v. Sep-2016
1773.66	Mycobacterium tuberculosis strain 01-R1599		1773	131567;2;1783272;201174;1760;85007;1762;1763;77643;1773	cellular organisms;Bacteria;Terrabacteria group;Actinomycetota;Actinomycetes;Corynebacteriales;Mycobacteriaceae;Mycobacterium;Mycobacterium tuberculosis complex;Mycobacterium tuberculosis	Bacteria	Bacteria	Actinomycetota	Actinomycetes	Corynebacteriales	Mycobacteriaceae	Mycobacterium	Mycobacterium tuberculosis	Complete	01-R1599				215																Good	2016-10-25T00:00:00Z	31086182		PRJNA343736	SAMN05916274	GCF_001851545.1		MMXV00000000	Texas A&M University	Complete	Illumina HiSeq	230.5x	software developed in-house v. Sep-2016
1773.67	Mycobacterium tuberculosis strain 01-R0685		1773	131567;2;1783272;201174;1760;85007;1762;1763;77643;1773	cellular organisms;Bacteria;Terrabacteria group;Actinomycetota;Actinomycetes;Corynebacteriales;Mycobacteriaceae;Mycobacterium;Mycobacterium tuberculosis complex;Mycobacterium tuberculosis	Bacteria	Bacteria	Actinomycetota	Actinomycetes	Corynebacteriales	Mycobacteriaceae	Mycobacterium	Mycobacterium tuberculosis	Complete	01-R0685				276																Good	2016-10-25T00:00:00Z	31086182		PRJNA343736	SAMN05916217	GCF_001853265.1		MNAA00000000	Texas A&M University	Complete	Illumina HiSeq	190.8x	software developed in-house v. Sep-2016
1773.67	Mycobacterium tuberculosis strain TB282		1773	131567;2;1783272;201174;1760;85007;1762;1763;77643;1773	cellular organisms;Bacteria;Terrabacteria group;Actinomycetota;Actinomycetes;Corynebacteriales;Mycobacteriaceae;Mycobacterium;Mycobacterium tuberculosis complex;Mycobacterium tuberculosis	Bacteria	Bacteria	Actinomycetota	Actinomycetes	Corynebacteriales	Mycobacteriaceae	Mycobacterium	Mycobacterium tuberculosis	Complete	TB282				215																Good	2016-11-07T00:00:00Z			PRJNA349996	SAMN05933692	GCF_001870145.1		CP017920	Michigan State University	Complete	PacBio	82.0x	SMRT Portal v. 2.2.0
1773.67	Mycobacterium tuberculosis strain I0004241-1		1773	131567;2;1783272;201174;1760;85007;1762;1763;77643;1773	cellular organisms;Bacteria;Terrabacteria group;Actinomycetota;Actinomycetes;Corynebacteriales;Mycobacteriaceae;Mycobacterium;Mycobacterium tuberculosis complex;Mycobacterium tuberculosis	Bacteria	Bacteria	Actinomycetota	Actinomycetes	Corynebacteriales	Mycobacteriaceae	Mycobacterium	Mycobacterium tuberculosis	Complete	I0004241-1				279																Good	2016-12-09T00:00:00Z			PRJNA343736	SAMN06010135	GCF_001895765.1		CP018303	Texas A&M University	Complete	Illumina HiSeq	202.8x	software developed in-house v.
1773.67	Mycobacterium tuberculosis strain M0018684-2		1773	131567;2;1783272;201174;1760;85007;1762;1763;77643;1773	cellular organisms;Bacteria;Terrabacteria group;Actinomycetota;Actinomycetes;Corynebacteriales;Mycobacteriaceae;Mycobacterium;Mycobacterium tuberculosis complex;Mycobacterium tuberculosis	Bacteria	Bacteria	Actinomycetota	Actinomycetes	Corynebacteriales	Mycobacteriaceae	Mycobacterium	Mycobacterium tuberculosis	Complete	M0018684-2				215																Good	2016-12-09T00:00:00Z	31086182		PRJNA343736	SAMN06010493	GCF_001895785.1		CP018305	Texas A&M University	Complete	Illumina HiSeq	70.9x	software developed in-house v.
1773.67	Mycobacterium tuberculosis strain I0004000-1		1773	131567;2;1783272;201174;1760;85007;1762;1763;77643;1773	cellular organisms;Bacteria;Terrabacteria group;Actinomycetota;Actinomycetes;Corynebacteriales;Mycobacteriaceae;Mycobacterium;Mycobacterium tuberculosis complex;Mycobacterium tuberculosis	Bacteria	Bacteria	Actinomycetota	Actinomycetes	Corynebacteriales	Mycobacteriaceae	Mycobacterium	Mycobacterium tuberculosis	Complete	I0004000-1				215																Good	2016-12-09T00:00:00Z			PRJNA343736	SAMN06010122	GCF_001895805.1		CP018302	Texas A&M University	Complete	Illumina HiSeq	158.2x	software developed in-house v.
1773.67	Mycobacterium tuberculosis strain I0002801-4		1773	131567;2;1783272;201174;1760;85007;1762;1763;77643;1773	cellular organisms;Bacteria;Terrabacteria group;Actinomycetota;Actinomycetes;Corynebacteriales;Mycobacteriaceae;Mycobacterium;Mycobacterium tuberculosis complex;Mycobacterium tuberculosis	Bacteria	Bacteria	Actinomycetota	Actinomycetes	Corynebacteriales	Mycobacteriaceae	Mycobacterium	Mycobacterium tuberculosis	Complete	I0002801-4				277																Good	2016-12-09T00:00:00Z			PRJNA343736	SAMN06010171	GCF_001895825.1		CP018301	Texas A&M University	Complete	Illumina HiSeq	163.7x	software developed in-house v.
1773.67	Mycobacterium tuberculosis strain I0002353-6		1773	131567;2;1783272;201174;1760;85007;1762;1763;77643;1773	cellular organisms;Bacteria;Terrabacteria group;Actinomycetota;Actinomycetes;Corynebacteriales;Mycobacteriaceae;Mycobacterium;Mycobacterium tuberculosis complex;Mycobacterium tuberculosis	Bacteria	Bacteria	Actinomycetota	Actinomycetes	Corynebacteriales	Mycobacteriaceae	Mycobacterium	Mycobacterium tuberculosis	Complete	I0002353-6				419																Good	2016-12-09T00:00:00Z			PRJNA343736	SAMN06010490	GCF_001895845.1		CP018300	Texas A&M University	Complete	Illumina HiSeq	62.3x	software developed in-house v.
1773.67	Mycobacterium tuberculosis strain M0002959-6		1773	131567;2;1783272;201174;1760;85007;1762;1763;77643;1773	cellular organisms;Bacteria;Terrabacteria group;Actinomycetota;Actinomycetes;Corynebacteriales;Mycobacteriaceae;Mycobacterium;Mycobacterium tuberculosis complex;Mycobacterium tuberculosis	Bacteria	Bacteria	Actinomycetota	Actinomycetes	Corynebacteriales	Mycobacteriaceae	Mycobacterium	Mycobacterium tuberculosis	Complete	M0002959-6				279																Good	2016-12-09T00:00:00Z	31086182		PRJNA343736	SAMN06010343	GCF_001895865.1		CP018304	Texas A&M University	Complete	Illumina HiSeq	120.9x	software developed in-house v.
1773.67	Mycobacterium tuberculosis strain DK9897		1773	131567;2;1783272;201174;1760;85007;1762;1763;77643;1773	cellular organisms;Bacteria;Terrabacteria group;Actinomycetota;Actinomycetes;Corynebacteriales;Mycobacteriaceae;Mycobacterium;Mycobacterium tuberculosis complex;Mycobacterium tuberculosis	Bacteria	Bacteria	Actinomycetota	Actinomycetes	Corynebacteriales	Mycobacteriaceae	Mycobacterium	Mycobacterium tuberculosis	Complete	DK9897				319																Good	2016-12-29T00:00:00Z			PRJNA357378	SAMN06141171	GCF_001922485.1		CP018778	Statens Serum Institut	Complete	Illumina MiSeq	365.0x	BWA-backtrack v. 0.6.2-r126
1773.82	Mycobacterium tuberculosis strain Beijing-like/35049		1773	131567;2;1783272;201174;1760;85007;1762;1763;77643;1773	cellular organisms;Bacteria;Terrabacteria group;Actinomycetota;Actinomycetes;Corynebacteriales;Mycobacteriaceae;Mycobacterium;Mycobacterium tuberculosis complex;Mycobacterium tuberculosis	Bacteria	Bacteria	Actinomycetota	Actinomycetes	Corynebacteriales	Mycobacteriaceae	Mycobacterium	Mycobacterium tuberculosis	Complete	Beijing-like/35049				320												genotype:Beijing-like				Good	2017-05-01T00:00:00Z			PRJNA269967	SAMN05833360	GCA_002116755.1		CP017593	Universidad Nacional de Colombia - Sede Bogota	Complete	Illumina; PacBio	810.9x	Canu & Pilon v. Julio-2016
1773.82	Mycobacterium tuberculosis strain Beijing-like/36918		1773	131567;2;1783272;201174;1760;85007;1762;1763;77643;1773	cellular organisms;Bacteria;Terrabacteria group;Actinomycetota;Actinomycetes;Corynebacteriales;Mycobacteriaceae;Mycobacterium;Mycobacterium tuberculosis complex;Mycobacterium tuberculosis	Bacteria	Bacteria	Actinomycetota	Actinomycetes	Corynebacteriales	Mycobacteriaceae	Mycobacterium	Mycobacterium tuberculosis	Complete	Beijing-like/36918				320												genotype:Beijing-like				Good	2017-05-01T00:00:00Z			PRJNA269967	SAMN05833361	GCA_002116775.1		CP017594	Universidad Nacional de Colombia - Sede Bogota	Complete	Illumina; PacBio	825.2x	Canu & Pilon v. Julio-2016
1773.82	Mycobacterium tuberculosis strain Beijing-like/38774		1773	131567;2;1783272;201174;1760;85007;1762;1763;77643;1773	cellular organisms;Bacteria;Terrabacteria group;Actinomycetota;Actinomycetes;Corynebacteriales;Mycobacteriaceae;Mycobacterium;Mycobacterium tuberculosis complex;Mycobacterium tuberculosis	Bacteria	Bacteria	Actinomycetota	Actinomycetes	Corynebacteriales	Mycobacteriaceae	Mycobacterium	Mycobacterium tuberculosis	Complete	Beijing-like/38774				320												genotype:Beijing-like				Good	2017-05-01T00:00:00Z			PRJNA269967	SAMN05833362	GCA_002116795.1		CP017595	Universidad Nacional de Colombia - Sede Bogota	Complete	Illumina; PacBio	433.4x	Canu & Pilon v. Julio-2016
1773.82	Mycobacterium tuberculosis strain Beijing/391		1773	131567;2;1783272;201174;1760;85007;1762;1763;77643;1773	cellular organisms;Bacteria;Terrabacteria group;Actinomycetota;Actinomycetes;Corynebacteriales;Mycobacteriaceae;Mycobacterium;Mycobacterium tuberculosis complex;Mycobacterium tuberculosis	Bacteria	Bacteria	Actinomycetota	Actinomycetes	Corynebacteriales	Mycobacteriaceae	Mycobacterium	Mycobacterium tuberculosis	Complete	Beijing/391				320												genotype:Beijing				Good	2017-05-01T00:00:00Z			PRJNA269967	SAMN05833364	GCA_002116815.1		CP017596	Universidad Nacional de Colombia - Sede Bogota	Complete	Illumina; PacBio	360.4x	Canu & Pilon v. Julio 2016
1773.82	Mycobacterium tuberculosis strain Beijing-like/50148		1773	131567;2;1783272;201174;1760;85007;1762;1763;77643;1773	cellular organisms;Bacteria;Terrabacteria group;Actinomycetota;Actinomycetes;Corynebacteriales;Mycobacteriaceae;Mycobacterium;Mycobacterium tuberculosis complex;Mycobacterium tuberculosis	Bacteria	Bacteria	Actinomycetota	Actinomycetes	Corynebacteriales	Mycobacteriaceae	Mycobacterium	Mycobacterium tuberculosis	Complete	Beijing-like/50148				320												genotype:Beijing-like				Good	2017-05-01T00:00:00Z			PRJNA269967	SAMN05833363	GCA_002116835.1		CP017597	Universidad Nacional de Colombia - Sede Bogota	Complete	Illumina; PacBio	616.5x	Canu & Pilon v. Julio 2016
1773.82	Mycobacterium tuberculosis strain Beijing-like/1104		1773	131567;2;1783272;201174;1760;85007;1762;1763;77643;1773	cellular organisms;Bacteria;Terrabacteria group;Actinomycetota;Actinomycetes;Corynebacteriales;Mycobacteriaceae;Mycobacterium;Mycobacterium tuberculosis complex;Mycobacterium tuberculosis	Bacteria	Bacteria	Actinomycetota	Actinomycetes	Corynebacteriales	Mycobacteriaceae	Mycobacterium	Mycobacterium tuberculosis	Complete	Beijing-like/1104				320												genotype:Beijing-like				Good	2017-05-01T00:00:00Z			PRJNA269967	SAMN05833359	GCA_002116855.1		CP017598	Universidad Nacional de Colombia - Sede Bogota	Complete	Illumina; PacBio	496.3x	Canu & Pilon v. JUL-2016
1773.84	Mycobacterium tuberculosis strain SCAID 187		1773	131567;2;1783272;201174;1760;85007;1762;1763;77643;1773	cellular organisms;Bacteria;Terrabacteria group;Actinomycetota;Actinomycetes;Corynebacteriales;Mycobacteriaceae;Mycobacterium;Mycobacterium tuberculosis complex;Mycobacterium tuberculosis	Bacteria	Bacteria	Actinomycetota	Actinomycetes	Corynebacteriales	Mycobacteriaceae	Mycobacterium	Mycobacterium tuberculosis	Complete	SCAID 187.0			Beijing	276																Good	2015-08-31T00:00:00Z			PRJNA291131	SAMN03921880	GCA_001275565.1		CP012506	Scientific Center for Anti-infectious Drugs (SCAID)	Complete	Illumina Hiseq 2000; Ion Torrent	1500x	CLC Genomics Workbench v. 7.0.3
1773.84	Mycobacterium tuberculosis strain MTB2		1773	131567;2;1783272;201174;1760;85007;1762;1763;77643;1773	cellular organisms;Bacteria;Terrabacteria group;Actinomycetota;Actinomycetes;Corynebacteriales;Mycobacteriaceae;Mycobacterium;Mycobacterium tuberculosis complex;Mycobacterium tuberculosis	Bacteria	Bacteria	Actinomycetota	Actinomycetes	Corynebacteriales	Mycobacteriaceae	Mycobacterium	Mycobacterium tuberculosis	Complete	MTB2				215																Good	2017-06-26T00:00:00Z			PRJNA379898	SAMN06622697	GCA_002208235.1		CP022014	Seoul National University	Complete	PacBio	70.0x	HGAP v. 2.3
1773.87	Mycobacterium tuberculosis strain HN-024		1773	131567;2;1783272;201174;1760;85007;1762;1763;77643;1773	cellular organisms;Bacteria;Terrabacteria group;Actinomycetota;Actinomycetes;Corynebacteriales;Mycobacteriaceae;Mycobacterium;Mycobacterium tuberculosis complex;Mycobacterium tuberculosis	Bacteria	Bacteria	Actinomycetota	Actinomycetes	Corynebacteriales	Mycobacteriaceae	Mycobacterium	Mycobacterium tuberculosis	Complete	HN-024				215																Good	2017-08-11T00:00:00Z	28619797		PRJDB5608	SAMD00076259	GCA_002356255.1		AP018033	International Health, Institute of Tropical Medicine	Complete	PacBio SMRT;Illumina MiSeq;Sanger	166.96X	Hierarchical Genome Assembly Process v. 3
1773.87	Mycobacterium tuberculosis strain HN-205		1773	131567;2;1783272;201174;1760;85007;1762;1763;77643;1773	cellular organisms;Bacteria;Terrabacteria group;Actinomycetota;Actinomycetes;Corynebacteriales;Mycobacteriaceae;Mycobacterium;Mycobacterium tuberculosis complex;Mycobacterium tuberculosis	Bacteria	Bacteria	Actinomycetota	Actinomycetes	Corynebacteriales	Mycobacteriaceae	Mycobacterium	Mycobacterium tuberculosis	Complete	HN-205				215																Good	2017-05-11T00:00:00Z			PRJDB5607	SAMD00076256	GCA_002357935.1		AP018034	Department of International Health, Institute of Tropical Medicine, Nagasaki University	Complete	PacBio SMRT	179.51X	Hierarchical Genome Assembly Process v. 3
1773.87	Mycobacterium tuberculosis strain HN-321		1773	131567;2;1783272;201174;1760;85007;1762;1763;77643;1773	cellular organisms;Bacteria;Terrabacteria group;Actinomycetota;Actinomycetes;Corynebacteriales;Mycobacteriaceae;Mycobacterium;Mycobacterium tuberculosis complex;Mycobacterium tuberculosis	Bacteria	Bacteria	Actinomycetota	Actinomycetes	Corynebacteriales	Mycobacteriaceae	Mycobacterium	Mycobacterium tuberculosis	Complete	HN-321				276																Good	2017-05-11T00:00:00Z			PRJDB5607	SAMD00076257	GCA_002357955.1		AP018035	Department of International Health, Institute of Tropical Medicine, Nagasaki University	Complete	PacBio SMRT	170.68X	Hierarchical Genome Assembly Process v. 3
1773.87	Mycobacterium tuberculosis strain HN-506		1773	131567;2;1783272;201174;1760;85007;1762;1763;77643;1773	cellular organisms;Bacteria;Terrabacteria group;Actinomycetota;Actinomycetes;Corynebacteriales;Mycobacteriaceae;Mycobacterium;Mycobacterium tuberculosis complex;Mycobacterium tuberculosis	Bacteria	Bacteria	Actinomycetota	Actinomycetes	Corynebacteriales	Mycobacteriaceae	Mycobacterium	Mycobacterium tuberculosis	Complete	HN-506				298																Good	2017-05-11T00:00:00Z			PRJDB5607	SAMD00076258	GCA_002357975.1		AP018036	Department of International Health, Institute of Tropical Medicine, Nagasaki University	Complete	PacBio SMRT	167.09X	Hierarchical Genome Assembly Process v. 3
1773.87	Mycobacterium tuberculosis strain CSV4519		1773	131567;2;1783272;201174;1760;85007;1762;1763;77643;1773	cellular organisms;Bacteria;Terrabacteria group;Actinomycetota;Actinomycetes;Corynebacteriales;Mycobacteriaceae;Mycobacterium;Mycobacterium tuberculosis complex;Mycobacterium tuberculosis	Bacteria	Bacteria	Actinomycetota	Actinomycetes	Corynebacteriales	Mycobacteriaceae	Mycobacterium	Mycobacterium tuberculosis	Complete	CSV4519				215																Good	2017-10-05T00:00:00Z			PRJNA407834	SAMN07664823	GCA_002446875.1		CP023573	Universidad Peruana Cayetano Heredia	Complete	Illumina HiSeq	362x	De Bruijn v. 2012
1773.87	Mycobacterium tuberculosis strain CSV4644		1773	131567;2;1783272;201174;1760;85007;1762;1763;77643;1773	cellular organisms;Bacteria;Terrabacteria group;Actinomycetota;Actinomycetes;Corynebacteriales;Mycobacteriaceae;Mycobacterium;Mycobacterium tuberculosis complex;Mycobacterium tuberculosis	Bacteria	Bacteria	Actinomycetota	Actinomycetes	Corynebacteriales	Mycobacteriaceae	Mycobacterium	Mycobacterium tuberculosis	Complete	CSV4644				279																Good	2017-10-05T00:00:00Z			PRJNA407834	SAMN07664824	GCA_002446895.1		CP023574	Universidad Peruana Cayetano Heredia	Complete	Illumina HiSeq	362x	De Bruijn v. 2012
1773.87	Mycobacterium tuberculosis strain CSV5769		1773	131567;2;1783272;201174;1760;85007;1762;1763;77643;1773	cellular organisms;Bacteria;Terrabacteria group;Actinomycetota;Actinomycetes;Corynebacteriales;Mycobacteriaceae;Mycobacterium;Mycobacterium tuberculosis complex;Mycobacterium tuberculosis	Bacteria	Bacteria	Actinomycetota	Actinomycetes	Corynebacteriales	Mycobacteriaceae	Mycobacterium	Mycobacterium tuberculosis	Complete	CSV5769				215																Good	2017-10-05T00:00:00Z			PRJNA407834	SAMN07664825	GCA_002446915.1		CP023575	Universidad Peruana Cayetano Heredia	Complete	Illumina HiSeq	362x	De Bruijn v. 2012
1773.87	Mycobacterium tuberculosis strain CSV10399		1773	131567;2;1783272;201174;1760;85007;1762;1763;77643;1773	cellular organisms;Bacteria;Terrabacteria group;Actinomycetota;Actinomycetes;Corynebacteriales;Mycobacteriaceae;Mycobacterium;Mycobacterium tuberculosis complex;Mycobacterium tuberculosis	Bacteria	Bacteria	Actinomycetota	Actinomycetes	Corynebacteriales	Mycobacteriaceae	Mycobacterium	Mycobacterium tuberculosis	Complete	CSV10399				277																Good	2017-10-05T00:00:00Z			PRJNA407834	SAMN07664826	GCA_002446935.1		CP023576	Universidad Peruana Cayetano Heredia	Complete	Illumina HiSeq	362x	De Bruijn v. 2012
1773.87	Mycobacterium tuberculosis strain CSV11678		1773	131567;2;1783272;201174;1760;85007;1762;1763;77643;1773	cellular organisms;Bacteria;Terrabacteria group;Actinomycetota;Actinomycetes;Corynebacteriales;Mycobacteriaceae;Mycobacterium;Mycobacterium tuberculosis complex;Mycobacterium tuberculosis	Bacteria	Bacteria	Actinomycetota	Actinomycetes	Corynebacteriales	Mycobacteriaceae	Mycobacterium	Mycobacterium tuberculosis	Complete	CSV11678				215																Good	2017-10-05T00:00:00Z			PRJNA407834	SAMN07664827	GCA_002446955.1		CP023577	Universidad Peruana Cayetano Heredia	Complete	Illumina HiSeq	362x	De Bruijn v. 2012
1773.87	Mycobacterium tuberculosis strain LE486		1773	131567;2;1783272;201174;1760;85007;1762;1763;77643;1773	cellular organisms;Bacteria;Terrabacteria group;Actinomycetota;Actinomycetes;Corynebacteriales;Mycobacteriaceae;Mycobacterium;Mycobacterium tuberculosis complex;Mycobacterium tuberculosis	Bacteria	Bacteria	Actinomycetota	Actinomycetes	Corynebacteriales	Mycobacteriaceae	Mycobacterium	Mycobacterium tuberculosis	Complete	LE486				215																Good	2017-10-05T00:00:00Z			PRJNA407834	SAMN07664828	GCA_002446975.1		CP023578	Universidad Peruana Cayetano Heredia	Complete	Illumina HiSeq	362x	De Bruijn v. 2012
1773.87	Mycobacterium tuberculosis strain LE492		1773	131567;2;1783272;201174;1760;85007;1762;1763;77643;1773	cellular organisms;Bacteria;Terrabacteria group;Actinomycetota;Actinomycetes;Corynebacteriales;Mycobacteriaceae;Mycobacterium;Mycobacterium tuberculosis complex;Mycobacterium tuberculosis	Bacteria	Bacteria	Actinomycetota	Actinomycetes	Corynebacteriales	Mycobacteriaceae	Mycobacterium	Mycobacterium tuberculosis	Complete	LE492				215																Good	2017-10-05T00:00:00Z			PRJNA407834	SAMN07664829	GCA_002446995.1		CP023579	Universidad Peruana Cayetano Heredia	Complete	Illumina HiSeq	362x	De Bruijn v. 2012
1773.87	Mycobacterium tuberculosis strain LN180		1773	131567;2;1783272;201174;1760;85007;1762;1763;77643;1773	cellular organisms;Bacteria;Terrabacteria group;Actinomycetota;Actinomycetes;Corynebacteriales;Mycobacteriaceae;Mycobacterium;Mycobacterium tuberculosis complex;Mycobacterium tuberculosis	Bacteria	Bacteria	Actinomycetota	Actinomycetes	Corynebacteriales	Mycobacteriaceae	Mycobacterium	Mycobacterium tuberculosis	Complete	LN180				215																Good	2017-10-05T00:00:00Z			PRJNA407834	SAMN07664830	GCA_002447015.1		CP023580	Universidad Peruana Cayetano Heredia	Complete	Illumina HiSeq	362x	De Bruijn v. 2012
1773.87	Mycobacterium tuberculosis strain LN2358		1773	131567;2;1783272;201174;1760;85007;1762;1763;77643;1773	cellular organisms;Bacteria;Terrabacteria group;Actinomycetota;Actinomycetes;Corynebacteriales;Mycobacteriaceae;Mycobacterium;Mycobacterium tuberculosis complex;Mycobacterium tuberculosis	Bacteria	Bacteria	Actinomycetota	Actinomycetes	Corynebacteriales	Mycobacteriaceae	Mycobacterium	Mycobacterium tuberculosis	Complete	LN2358				802																Good	2017-10-05T00:00:00Z			PRJNA407834	SAMN07664831	GCA_002447035.1		CP023581	Universidad Peruana Cayetano Heredia	Complete	Illumina HiSeq	362x	De Bruijn v. 2012
1773.87	Mycobacterium tuberculosis strain LN3756		1773	131567;2;1783272;201174;1760;85007;1762;1763;77643;1773	cellular organisms;Bacteria;Terrabacteria group;Actinomycetota;Actinomycetes;Corynebacteriales;Mycobacteriaceae;Mycobacterium;Mycobacterium tuberculosis complex;Mycobacterium tuberculosis	Bacteria	Bacteria	Actinomycetota	Actinomycetes	Corynebacteriales	Mycobacteriaceae	Mycobacterium	Mycobacterium tuberculosis	Complete	LN3756				215																Good	2017-10-05T00:00:00Z			PRJNA407834	SAMN07664832	GCA_002447055.1		CP023582	Universidad Peruana Cayetano Heredia	Complete	Illumina HiSeq	362x	De Bruijn v. 2012
1773.87	Mycobacterium tuberculosis strain MDRDM260		1773	131567;2;1783272;201174;1760;85007;1762;1763;77643;1773	cellular organisms;Bacteria;Terrabacteria group;Actinomycetota;Actinomycetes;Corynebacteriales;Mycobacteriaceae;Mycobacterium;Mycobacterium tuberculosis complex;Mycobacterium tuberculosis	Bacteria	Bacteria	Actinomycetota	Actinomycetes	Corynebacteriales	Mycobacteriaceae	Mycobacterium	Mycobacterium tuberculosis	Complete	MDRDM260				215																Good	2017-10-05T00:00:00Z			PRJNA407834	SAMN07664833	GCA_002447075.1		CP023583	Universidad Peruana Cayetano Heredia	Complete	Illumina HiSeq	362x	De Bruijn v. 2012
1773.87	Mycobacterium tuberculosis strain MDRDM627		1773	131567;2;1783272;201174;1760;85007;1762;1763;77643;1773	cellular organisms;Bacteria;Terrabacteria group;Actinomycetota;Actinomycetes;Corynebacteriales;Mycobacteriaceae;Mycobacterium;Mycobacterium tuberculosis complex;Mycobacterium tuberculosis	Bacteria	Bacteria	Actinomycetota	Actinomycetes	Corynebacteriales	Mycobacteriaceae	Mycobacterium	Mycobacterium tuberculosis	Complete	MDRDM627				215																Good	2017-10-05T00:00:00Z			PRJNA407834	SAMN07664834	GCA_002447095.1		CP023584	Universidad Peruana Cayetano Heredia	Complete	Illumina HiSeq	362x	De Bruijn v. 2012
1773.87	Mycobacterium tuberculosis strain MDRDM1098		1773	131567;2;1783272;201174;1760;85007;1762;1763;77643;1773	cellular organisms;Bacteria;Terrabacteria group;Actinomycetota;Actinomycetes;Corynebacteriales;Mycobacteriaceae;Mycobacterium;Mycobacterium tuberculosis complex;Mycobacterium tuberculosis	Bacteria	Bacteria	Actinomycetota	Actinomycetes	Corynebacteriales	Mycobacteriaceae	Mycobacterium	Mycobacterium tuberculosis	Complete	MDRDM1098				419																Good	2017-10-05T00:00:00Z			PRJNA407834	SAMN07664835	GCA_002447115.1		CP023585	Universidad Peruana Cayetano Heredia	Complete	Illumina HiSeq	362x	De Bruijn v. 2012
1773.87	Mycobacterium tuberculosis strain MDRMA2491		1773	131567;2;1783272;201174;1760;85007;1762;1763;77643;1773	cellular organisms;Bacteria;Terrabacteria group;Actinomycetota;Actinomycetes;Corynebacteriales;Mycobacteriaceae;Mycobacterium;Mycobacterium tuberculosis complex;Mycobacterium tuberculosis	Bacteria	Bacteria	Actinomycetota	Actinomycetes	Corynebacteriales	Mycobacteriaceae	Mycobacterium	Mycobacterium tuberculosis	Complete	MDRMA2491				215																Good	2017-10-05T00:00:00Z			PRJNA407834	SAMN07664836	GCA_002447135.1		CP023586	Universidad Peruana Cayetano Heredia	Complete	Illumina HiSeq	362x	De Bruijn v. 2012
1773.87	Mycobacterium tuberculosis strain ME1473		1773	131567;2;1783272;201174;1760;85007;1762;1763;77643;1773	cellular organisms;Bacteria;Terrabacteria group;Actinomycetota;Actinomycetes;Corynebacteriales;Mycobacteriaceae;Mycobacterium;Mycobacterium tuberculosis complex;Mycobacterium tuberculosis	Bacteria	Bacteria	Actinomycetota	Actinomycetes	Corynebacteriales	Mycobacteriaceae	Mycobacterium	Mycobacterium tuberculosis	Complete	ME1473				215																Good	2017-10-05T00:00:00Z			PRJNA407834	SAMN07664837	GCA_002447155.1		CP023587	Universidad Peruana Cayetano Heredia	Complete	Illumina HiSeq	362x	De Bruijn v. 2012
1773.87	Mycobacterium tuberculosis strain TBDM425		1773	131567;2;1783272;201174;1760;85007;1762;1763;77643;1773	cellular organisms;Bacteria;Terrabacteria group;Actinomycetota;Actinomycetes;Corynebacteriales;Mycobacteriaceae;Mycobacterium;Mycobacterium tuberculosis complex;Mycobacterium tuberculosis	Bacteria	Bacteria	Actinomycetota	Actinomycetes	Corynebacteriales	Mycobacteriaceae	Mycobacterium	Mycobacterium tuberculosis	Complete	TBDM425				419																Good	2017-10-05T00:00:00Z			PRJNA407834	SAMN07664838	GCA_002447175.1		CP023588	Universidad Peruana Cayetano Heredia	Complete	Illumina HiSeq	362x	De Bruijn v. 2012
1773.87	Mycobacterium tuberculosis strain TBV5000		1773	131567;2;1783272;201174;1760;85007;1762;1763;77643;1773	cellular organisms;Bacteria;Terrabacteria group;Actinomycetota;Actinomycetes;Corynebacteriales;Mycobacteriaceae;Mycobacterium;Mycobacterium tuberculosis complex;Mycobacterium tuberculosis	Bacteria	Bacteria	Actinomycetota	Actinomycetes	Corynebacteriales	Mycobacteriaceae	Mycobacterium	Mycobacterium tuberculosis	Complete	TBV5000				279																Good	2017-10-05T00:00:00Z			PRJNA407834	SAMN07664839	GCA_002447195.1		CP023589	Universidad Peruana Cayetano Heredia	Complete	Illumina HiSeq	362x	De Bruijn v. 2012
1773.87	Mycobacterium tuberculosis strain TBV5362		1773	131567;2;1783272;201174;1760;85007;1762;1763;77643;1773	cellular organisms;Bacteria;Terrabacteria group;Actinomycetota;Actinomycetes;Corynebacteriales;Mycobacteriaceae;Mycobacterium;Mycobacterium tuberculosis complex;Mycobacterium tuberculosis	Bacteria	Bacteria	Actinomycetota	Actinomycetes	Corynebacteriales	Mycobacteriaceae	Mycobacterium	Mycobacterium tuberculosis	Complete	TBV5362				279																Good	2017-10-05T00:00:00Z			PRJNA407834	SAMN07664840	GCA_002447215.1		CP023590	Universidad Peruana Cayetano Heredia	Complete	Illumina HiSeq	362x	De Bruijn v. 2012
1773.87	Mycobacterium tuberculosis strain TBV5365		1773	131567;2;1783272;201174;1760;85007;1762;1763;77643;1773	cellular organisms;Bacteria;Terrabacteria group;Actinomycetota;Actinomycetes;Corynebacteriales;Mycobacteriaceae;Mycobacterium;Mycobacterium tuberculosis complex;Mycobacterium tuberculosis	Bacteria	Bacteria	Actinomycetota	Actinomycetes	Corynebacteriales	Mycobacteriaceae	Mycobacterium	Mycobacterium tuberculosis	Complete	TBV5365				Undefined																Good	2017-10-05T00:00:00Z			PRJNA407834	SAMN07664841	GCA_002447235.1		CP023591	Universidad Peruana Cayetano Heredia	Complete	Illumina HiSeq	362x	De Bruijn v. 2012
1773.87	Mycobacterium tuberculosis strain SLM036		1773	131567;2;1783272;201174;1760;85007;1762;1763;77643;1773	cellular organisms;Bacteria;Terrabacteria group;Actinomycetota;Actinomycetes;Corynebacteriales;Mycobacteriaceae;Mycobacterium;Mycobacterium tuberculosis complex;Mycobacterium tuberculosis	Bacteria	Bacteria	Actinomycetota	Actinomycetes	Corynebacteriales	Mycobacteriaceae	Mycobacterium	Mycobacterium tuberculosis	Complete	SLM036				215																Good	2017-10-05T00:00:00Z			PRJNA407834	SAMN07664842	GCA_002447255.1		CP023592	Universidad Peruana Cayetano Heredia	Complete	Illumina HiSeq	362x	De Bruijn v. 2012
1773.87	Mycobacterium tuberculosis strain SLM040		1773	131567;2;1783272;201174;1760;85007;1762;1763;77643;1773	cellular organisms;Bacteria;Terrabacteria group;Actinomycetota;Actinomycetes;Corynebacteriales;Mycobacteriaceae;Mycobacterium;Mycobacterium tuberculosis complex;Mycobacterium tuberculosis	Bacteria	Bacteria	Actinomycetota	Actinomycetes	Corynebacteriales	Mycobacteriaceae	Mycobacterium	Mycobacterium tuberculosis	Complete	SLM040				276																Good	2017-10-05T00:00:00Z			PRJNA407834	SAMN07664843	GCA_002447275.1		CP023593	Universidad Peruana Cayetano Heredia	Complete	Illumina HiSeq	362x	De Bruijn v. 2012
1773.87	Mycobacterium tuberculosis strain SLM060		1773	131567;2;1783272;201174;1760;85007;1762;1763;77643;1773	cellular organisms;Bacteria;Terrabacteria group;Actinomycetota;Actinomycetes;Corynebacteriales;Mycobacteriaceae;Mycobacterium;Mycobacterium tuberculosis complex;Mycobacterium tuberculosis	Bacteria	Bacteria	Actinomycetota	Actinomycetes	Corynebacteriales	Mycobacteriaceae	Mycobacterium	Mycobacterium tuberculosis	Complete	SLM060				840																Good	2017-10-05T00:00:00Z			PRJNA407834	SAMN07664845	GCA_002447315.1		CP023595	Universidad Peruana Cayetano Heredia	Complete	Illumina HiSeq	362x	De Bruijn v. 2012
1773.87	Mycobacterium tuberculosis strain SLM056		1773	131567;2;1783272;201174;1760;85007;1762;1763;77643;1773	cellular organisms;Bacteria;Terrabacteria group;Actinomycetota;Actinomycetes;Corynebacteriales;Mycobacteriaceae;Mycobacterium;Mycobacterium tuberculosis complex;Mycobacterium tuberculosis	Bacteria	Bacteria	Actinomycetota	Actinomycetes	Corynebacteriales	Mycobacteriaceae	Mycobacterium	Mycobacterium tuberculosis	Complete	SLM056				215																Good	2017-10-05T00:00:00Z			PRJNA407834	SAMN07664844	GCA_002447295.1		CP023594	Universidad Peruana Cayetano Heredia	Complete	Illumina HiSeq	362x	De Bruijn v. 2012
1773.87	Mycobacterium tuberculosis strain SLM063		1773	131567;2;1783272;201174;1760;85007;1762;1763;77643;1773	cellular organisms;Bacteria;Terrabacteria group;Actinomycetota;Actinomycetes;Corynebacteriales;Mycobacteriaceae;Mycobacterium;Mycobacterium tuberculosis complex;Mycobacterium tuberculosis	Bacteria	Bacteria	Actinomycetota	Actinomycetes	Corynebacteriales	Mycobacteriaceae	Mycobacterium	Mycobacterium tuberculosis	Complete	SLM063				215																Good	2017-10-05T00:00:00Z			PRJNA407834	SAMN07664846	GCA_002447335.1		CP023596	Universidad Peruana Cayetano Heredia	Complete	Illumina HiSeq	362x	De Bruijn v. 2012
1773.87	Mycobacterium tuberculosis strain SLM088		1773	131567;2;1783272;201174;1760;85007;1762;1763;77643;1773	cellular organisms;Bacteria;Terrabacteria group;Actinomycetota;Actinomycetes;Corynebacteriales;Mycobacteriaceae;Mycobacterium;Mycobacterium tuberculosis complex;Mycobacterium tuberculosis	Bacteria	Bacteria	Actinomycetota	Actinomycetes	Corynebacteriales	Mycobacteriaceae	Mycobacterium	Mycobacterium tuberculosis	Complete	SLM088				215																Good	2017-10-05T00:00:00Z			PRJNA407834	SAMN07664847	GCA_002447355.1		CP023597	Universidad Peruana Cayetano Heredia	Complete	Illumina HiSeq	362x	De Bruijn v. 2012
1773.87	Mycobacterium tuberculosis strain SLM100		1773	131567;2;1783272;201174;1760;85007;1762;1763;77643;1773	cellular organisms;Bacteria;Terrabacteria group;Actinomycetota;Actinomycetes;Corynebacteriales;Mycobacteriaceae;Mycobacterium;Mycobacterium tuberculosis complex;Mycobacterium tuberculosis	Bacteria	Bacteria	Actinomycetota	Actinomycetes	Corynebacteriales	Mycobacteriaceae	Mycobacterium	Mycobacterium tuberculosis	Complete	SLM100				215																Good	2017-10-05T00:00:00Z			PRJNA407834	SAMN07664848	GCA_002447375.1		CP023598	Universidad Peruana Cayetano Heredia	Complete	Illumina HiSeq	362x	De Bruijn v. 2012
1773.87	Mycobacterium tuberculosis strain CSV383		1773	131567;2;1783272;201174;1760;85007;1762;1763;77643;1773	cellular organisms;Bacteria;Terrabacteria group;Actinomycetota;Actinomycetes;Corynebacteriales;Mycobacteriaceae;Mycobacterium;Mycobacterium tuberculosis complex;Mycobacterium tuberculosis	Bacteria	Bacteria	Actinomycetota	Actinomycetes	Corynebacteriales	Mycobacteriaceae	Mycobacterium	Mycobacterium tuberculosis	Complete	CSV383				276																Good	2017-10-05T00:00:00Z			PRJNA407834	SAMN07664849	GCA_002447395.1		CP023599	Universidad Peruana Cayetano Heredia	Complete	Illumina HiSeq	362x	De Bruijn v. 2012
1773.87	Mycobacterium tuberculosis strain CSV3611		1773	131567;2;1783272;201174;1760;85007;1762;1763;77643;1773	cellular organisms;Bacteria;Terrabacteria group;Actinomycetota;Actinomycetes;Corynebacteriales;Mycobacteriaceae;Mycobacterium;Mycobacterium tuberculosis complex;Mycobacterium tuberculosis	Bacteria	Bacteria	Actinomycetota	Actinomycetes	Corynebacteriales	Mycobacteriaceae	Mycobacterium	Mycobacterium tuberculosis	Complete	CSV3611				215																Good	2017-10-05T00:00:00Z			PRJNA407834	SAMN07664850	GCA_002447415.1		CP023600	Universidad Peruana Cayetano Heredia	Complete	Illumina HiSeq	362x	De Bruijn v. 2012
1773.87	Mycobacterium tuberculosis strain LE63		1773	131567;2;1783272;201174;1760;85007;1762;1763;77643;1773	cellular organisms;Bacteria;Terrabacteria group;Actinomycetota;Actinomycetes;Corynebacteriales;Mycobacteriaceae;Mycobacterium;Mycobacterium tuberculosis complex;Mycobacterium tuberculosis	Bacteria	Bacteria	Actinomycetota	Actinomycetes	Corynebacteriales	Mycobacteriaceae	Mycobacterium	Mycobacterium tuberculosis	Complete	LE63				215																Good	2017-10-05T00:00:00Z			PRJNA407834	SAMN07664853	GCA_002447475.1		CP023603	Universidad Peruana Cayetano Heredia	Complete	Illumina HiSeq	362x	De Bruijn v. 2012
1773.87	Mycobacterium tuberculosis strain LE13		1773	131567;2;1783272;201174;1760;85007;1762;1763;77643;1773	cellular organisms;Bacteria;Terrabacteria group;Actinomycetota;Actinomycetes;Corynebacteriales;Mycobacteriaceae;Mycobacterium;Mycobacterium tuberculosis complex;Mycobacterium tuberculosis	Bacteria	Bacteria	Actinomycetota	Actinomycetes	Corynebacteriales	Mycobacteriaceae	Mycobacterium	Mycobacterium tuberculosis	Complete	LE13				215																Good	2017-10-05T00:00:00Z			PRJNA407834	SAMN07664852	GCA_002447455.1		CP023602	Universidad Peruana Cayetano Heredia	Complete	Illumina HiSeq	362x	De Bruijn v. 2012
1773.87	Mycobacterium tuberculosis strain LE76		1773	131567;2;1783272;201174;1760;85007;1762;1763;77643;1773	cellular organisms;Bacteria;Terrabacteria group;Actinomycetota;Actinomycetes;Corynebacteriales;Mycobacteriaceae;Mycobacterium;Mycobacterium tuberculosis complex;Mycobacterium tuberculosis	Bacteria	Bacteria	Actinomycetota	Actinomycetes	Corynebacteriales	Mycobacteriaceae	Mycobacterium	Mycobacterium tuberculosis	Complete	LE76				279																Good	2017-10-05T00:00:00Z			PRJNA407834	SAMN07664854	GCA_002447495.1		CP023604	Universidad Peruana Cayetano Heredia	Complete	Illumina HiSeq	362x	De Bruijn v. 2012
1773.87	Mycobacterium tuberculosis strain LE79		1773	131567;2;1783272;201174;1760;85007;1762;1763;77643;1773	cellular organisms;Bacteria;Terrabacteria group;Actinomycetota;Actinomycetes;Corynebacteriales;Mycobacteriaceae;Mycobacterium;Mycobacterium tuberculosis complex;Mycobacterium tuberculosis	Bacteria	Bacteria	Actinomycetota	Actinomycetes	Corynebacteriales	Mycobacteriaceae	Mycobacterium	Mycobacterium tuberculosis	Complete	LE79				215																Good	2017-10-05T00:00:00Z			PRJNA407834	SAMN07664855	GCA_002447515.1		CP023605	Universidad Peruana Cayetano Heredia	Complete	Illumina HiSeq	362x	De Bruijn v. 2012
1773.87	Mycobacterium tuberculosis strain LE103		1773	131567;2;1783272;201174;1760;85007;1762;1763;77643;1773	cellular organisms;Bacteria;Terrabacteria group;Actinomycetota;Actinomycetes;Corynebacteriales;Mycobacteriaceae;Mycobacterium;Mycobacterium tuberculosis complex;Mycobacterium tuberculosis	Bacteria	Bacteria	Actinomycetota	Actinomycetes	Corynebacteriales	Mycobacteriaceae	Mycobacterium	Mycobacterium tuberculosis	Complete	LE103				215																Good	2017-10-05T00:00:00Z			PRJNA407834	SAMN07664856	GCA_002447535.1		CP023606	Universidad Peruana Cayetano Heredia	Complete	Illumina HiSeq	362x	De Bruijn v. 2012
1773.87	Mycobacterium tuberculosis strain LE371		1773	131567;2;1783272;201174;1760;85007;1762;1763;77643;1773	cellular organisms;Bacteria;Terrabacteria group;Actinomycetota;Actinomycetes;Corynebacteriales;Mycobacteriaceae;Mycobacterium;Mycobacterium tuberculosis complex;Mycobacterium tuberculosis	Bacteria	Bacteria	Actinomycetota	Actinomycetes	Corynebacteriales	Mycobacteriaceae	Mycobacterium	Mycobacterium tuberculosis	Complete	LE371				215																Good	2017-10-05T00:00:00Z			PRJNA407834	SAMN07664857	GCA_002447555.1		CP023607	Universidad Peruana Cayetano Heredia	Complete	Illumina HiSeq	362x	De Bruijn v. 2012
1773.87	Mycobacterium tuberculosis strain CSV9577		1773	131567;2;1783272;201174;1760;85007;1762;1763;77643;1773	cellular organisms;Bacteria;Terrabacteria group;Actinomycetota;Actinomycetes;Corynebacteriales;Mycobacteriaceae;Mycobacterium;Mycobacterium tuberculosis complex;Mycobacterium tuberculosis	Bacteria	Bacteria	Actinomycetota	Actinomycetes	Corynebacteriales	Mycobacteriaceae	Mycobacterium	Mycobacterium tuberculosis	Complete	CSV9577				215																Good	2017-10-05T00:00:00Z			PRJNA407834	SAMN07664851	GCA_002447435.1		CP023601	Universidad Peruana Cayetano Heredia	Complete	Illumina HiSeq	362x	De Bruijn v. 2012
1773.87	Mycobacterium tuberculosis strain LE410		1773	131567;2;1783272;201174;1760;85007;1762;1763;77643;1773	cellular organisms;Bacteria;Terrabacteria group;Actinomycetota;Actinomycetes;Corynebacteriales;Mycobacteriaceae;Mycobacterium;Mycobacterium tuberculosis complex;Mycobacterium tuberculosis	Bacteria	Bacteria	Actinomycetota	Actinomycetes	Corynebacteriales	Mycobacteriaceae	Mycobacterium	Mycobacterium tuberculosis	Complete	LE410				215																Good	2017-10-05T00:00:00Z			PRJNA407834	SAMN07664858	GCA_002447575.1		CP023608	Universidad Peruana Cayetano Heredia	Complete	Illumina HiSeq	362x	De Bruijn v. 2012
1773.87	Mycobacterium tuberculosis strain LN55		1773	131567;2;1783272;201174;1760;85007;1762;1763;77643;1773	cellular organisms;Bacteria;Terrabacteria group;Actinomycetota;Actinomycetes;Corynebacteriales;Mycobacteriaceae;Mycobacterium;Mycobacterium tuberculosis complex;Mycobacterium tuberculosis	Bacteria	Bacteria	Actinomycetota	Actinomycetes	Corynebacteriales	Mycobacteriaceae	Mycobacterium	Mycobacterium tuberculosis	Complete	LN55				276																Good	2017-10-05T00:00:00Z			PRJNA407834	SAMN07664859	GCA_002447595.1		CP023609	Universidad Peruana Cayetano Heredia	Complete	Illumina HiSeq	362x	De Bruijn v. 2012
1773.87	Mycobacterium tuberculosis strain LN317		1773	131567;2;1783272;201174;1760;85007;1762;1763;77643;1773	cellular organisms;Bacteria;Terrabacteria group;Actinomycetota;Actinomycetes;Corynebacteriales;Mycobacteriaceae;Mycobacterium;Mycobacterium tuberculosis complex;Mycobacterium tuberculosis	Bacteria	Bacteria	Actinomycetota	Actinomycetes	Corynebacteriales	Mycobacteriaceae	Mycobacterium	Mycobacterium tuberculosis	Complete	LN317				Undefined																Good	2017-10-05T00:00:00Z			PRJNA407834	SAMN07664860	GCA_002447615.1		CP023610	Universidad Peruana Cayetano Heredia	Complete	Illumina HiSeq	362x	De Bruijn v. 2012
1773.87	Mycobacterium tuberculosis strain LN763		1773	131567;2;1783272;201174;1760;85007;1762;1763;77643;1773	cellular organisms;Bacteria;Terrabacteria group;Actinomycetota;Actinomycetes;Corynebacteriales;Mycobacteriaceae;Mycobacterium;Mycobacterium tuberculosis complex;Mycobacterium tuberculosis	Bacteria	Bacteria	Actinomycetota	Actinomycetes	Corynebacteriales	Mycobacteriaceae	Mycobacterium	Mycobacterium tuberculosis	Complete	LN763				279																Good	2017-10-05T00:00:00Z			PRJNA407834	SAMN07664861	GCA_002447635.1		CP023611	Universidad Peruana Cayetano Heredia	Complete	Illumina HiSeq	362x	De Bruijn v. 2012
1773.87	Mycobacterium tuberculosis strain LN2978		1773	131567;2;1783272;201174;1760;85007;1762;1763;77643;1773	cellular organisms;Bacteria;Terrabacteria group;Actinomycetota;Actinomycetes;Corynebacteriales;Mycobacteriaceae;Mycobacterium;Mycobacterium tuberculosis complex;Mycobacterium tuberculosis	Bacteria	Bacteria	Actinomycetota	Actinomycetes	Corynebacteriales	Mycobacteriaceae	Mycobacterium	Mycobacterium tuberculosis	Complete	LN2978				215																Good	2017-10-05T00:00:00Z			PRJNA407834	SAMN07664862	GCA_002447655.1		CP023612	Universidad Peruana Cayetano Heredia	Complete	Illumina HiSeq	362x	De Bruijn v. 2012
1773.87	Mycobacterium tuberculosis strain LN3584		1773	131567;2;1783272;201174;1760;85007;1762;1763;77643;1773	cellular organisms;Bacteria;Terrabacteria group;Actinomycetota;Actinomycetes;Corynebacteriales;Mycobacteriaceae;Mycobacterium;Mycobacterium tuberculosis complex;Mycobacterium tuberculosis	Bacteria	Bacteria	Actinomycetota	Actinomycetes	Corynebacteriales	Mycobacteriaceae	Mycobacterium	Mycobacterium tuberculosis	Complete	LN3584				215																Good	2017-10-05T00:00:00Z			PRJNA407834	SAMN07664863	GCA_002447675.1		CP023613	Universidad Peruana Cayetano Heredia	Complete	Illumina HiSeq	362x	De Bruijn v. 2012
1773.87	Mycobacterium tuberculosis strain LN3588		1773	131567;2;1783272;201174;1760;85007;1762;1763;77643;1773	cellular organisms;Bacteria;Terrabacteria group;Actinomycetota;Actinomycetes;Corynebacteriales;Mycobacteriaceae;Mycobacterium;Mycobacterium tuberculosis complex;Mycobacterium tuberculosis	Bacteria	Bacteria	Actinomycetota	Actinomycetes	Corynebacteriales	Mycobacteriaceae	Mycobacterium	Mycobacterium tuberculosis	Complete	LN3588				279																Good	2017-10-05T00:00:00Z			PRJNA407834	SAMN07664864	GCA_002447695.1		CP023614	Universidad Peruana Cayetano Heredia	Complete	Illumina HiSeq	362x	De Bruijn v. 2012
1773.87	Mycobacterium tuberculosis strain LN3589		1773	131567;2;1783272;201174;1760;85007;1762;1763;77643;1773	cellular organisms;Bacteria;Terrabacteria group;Actinomycetota;Actinomycetes;Corynebacteriales;Mycobacteriaceae;Mycobacterium;Mycobacterium tuberculosis complex;Mycobacterium tuberculosis	Bacteria	Bacteria	Actinomycetota	Actinomycetes	Corynebacteriales	Mycobacteriaceae	Mycobacterium	Mycobacterium tuberculosis	Complete	LN3589				215																Good	2017-10-05T00:00:00Z			PRJNA407834	SAMN07664865	GCA_002447715.1		CP023615	Universidad Peruana Cayetano Heredia	Complete	Illumina HiSeq	362x	De Bruijn v. 2012
1773.87	Mycobacterium tuberculosis strain LN3672		1773	131567;2;1783272;201174;1760;85007;1762;1763;77643;1773	cellular organisms;Bacteria;Terrabacteria group;Actinomycetota;Actinomycetes;Corynebacteriales;Mycobacteriaceae;Mycobacterium;Mycobacterium tuberculosis complex;Mycobacterium tuberculosis	Bacteria	Bacteria	Actinomycetota	Actinomycetes	Corynebacteriales	Mycobacteriaceae	Mycobacterium	Mycobacterium tuberculosis	Complete	LN3672				215																Good	2017-10-05T00:00:00Z			PRJNA407834	SAMN07664867	GCA_002447755.1		CP023617	Universidad Peruana Cayetano Heredia	Complete	Illumina HiSeq	362x	De Bruijn v. 2012
1773.87	Mycobacterium tuberculosis strain LN3668		1773	131567;2;1783272;201174;1760;85007;1762;1763;77643;1773	cellular organisms;Bacteria;Terrabacteria group;Actinomycetota;Actinomycetes;Corynebacteriales;Mycobacteriaceae;Mycobacterium;Mycobacterium tuberculosis complex;Mycobacterium tuberculosis	Bacteria	Bacteria	Actinomycetota	Actinomycetes	Corynebacteriales	Mycobacteriaceae	Mycobacterium	Mycobacterium tuberculosis	Complete	LN3668				215																Good	2017-10-05T00:00:00Z			PRJNA407834	SAMN07664866	GCA_002447735.1		CP023616	Universidad Peruana Cayetano Heredia	Complete	Illumina HiSeq	362x	De Bruijn v. 2012
1773.87	Mycobacterium tuberculosis strain LN3695		1773	131567;2;1783272;201174;1760;85007;1762;1763;77643;1773	cellular organisms;Bacteria;Terrabacteria group;Actinomycetota;Actinomycetes;Corynebacteriales;Mycobacteriaceae;Mycobacterium;Mycobacterium tuberculosis complex;Mycobacterium tuberculosis	Bacteria	Bacteria	Actinomycetota	Actinomycetes	Corynebacteriales	Mycobacteriaceae	Mycobacterium	Mycobacterium tuberculosis	Complete	LN3695				215																Good	2017-10-05T00:00:00Z			PRJNA407834	SAMN07664868	GCA_002447775.1		CP023618	Universidad Peruana Cayetano Heredia	Complete	Illumina HiSeq	362x	De Bruijn v. 2012
1773.87	Mycobacterium tuberculosis strain LN1100		1773	131567;2;1783272;201174;1760;85007;1762;1763;77643;1773	cellular organisms;Bacteria;Terrabacteria group;Actinomycetota;Actinomycetes;Corynebacteriales;Mycobacteriaceae;Mycobacterium;Mycobacterium tuberculosis complex;Mycobacterium tuberculosis	Bacteria	Bacteria	Actinomycetota	Actinomycetes	Corynebacteriales	Mycobacteriaceae	Mycobacterium	Mycobacterium tuberculosis	Complete	LN1100				215																Good	2017-10-05T00:00:00Z			PRJNA407834	SAMN07664869	GCA_002447795.1		CP023619	Universidad Peruana Cayetano Heredia	Complete	Illumina HiSeq	362x	De Bruijn v. 2012
1773.87	Mycobacterium tuberculosis strain LN1856		1773	131567;2;1783272;201174;1760;85007;1762;1763;77643;1773	cellular organisms;Bacteria;Terrabacteria group;Actinomycetota;Actinomycetes;Corynebacteriales;Mycobacteriaceae;Mycobacterium;Mycobacterium tuberculosis complex;Mycobacterium tuberculosis	Bacteria	Bacteria	Actinomycetota	Actinomycetes	Corynebacteriales	Mycobacteriaceae	Mycobacterium	Mycobacterium tuberculosis	Complete	LN1856				279																Good	2017-10-05T00:00:00Z			PRJNA407834	SAMN07664870	GCA_002447815.1		CP023620	Universidad Peruana Cayetano Heredia	Complete	Illumina HiSeq	362x	De Bruijn v. 2012
1773.87	Mycobacterium tuberculosis strain MDRDM827		1773	131567;2;1783272;201174;1760;85007;1762;1763;77643;1773	cellular organisms;Bacteria;Terrabacteria group;Actinomycetota;Actinomycetes;Corynebacteriales;Mycobacteriaceae;Mycobacterium;Mycobacterium tuberculosis complex;Mycobacterium tuberculosis	Bacteria	Bacteria	Actinomycetota	Actinomycetes	Corynebacteriales	Mycobacteriaceae	Mycobacterium	Mycobacterium tuberculosis	Complete	MDRDM827				279																Good	2017-10-05T00:00:00Z			PRJNA407834	SAMN07664872	GCA_002447855.1		CP023622	Universidad Peruana Cayetano Heredia	Complete	Illumina HiSeq	362x	De Bruijn v. 2012
1773.87	Mycobacterium tuberculosis strain LN2900		1773	131567;2;1783272;201174;1760;85007;1762;1763;77643;1773	cellular organisms;Bacteria;Terrabacteria group;Actinomycetota;Actinomycetes;Corynebacteriales;Mycobacteriaceae;Mycobacterium;Mycobacterium tuberculosis complex;Mycobacterium tuberculosis	Bacteria	Bacteria	Actinomycetota	Actinomycetes	Corynebacteriales	Mycobacteriaceae	Mycobacterium	Mycobacterium tuberculosis	Complete	LN2900				279																Good	2017-10-05T00:00:00Z			PRJNA407834	SAMN07664871	GCA_002447835.1		CP023621	Universidad Peruana Cayetano Heredia	Complete	Illumina HiSeq	362x	De Bruijn v. 2012
1773.87	Mycobacterium tuberculosis strain MDRMA203		1773	131567;2;1783272;201174;1760;85007;1762;1763;77643;1773	cellular organisms;Bacteria;Terrabacteria group;Actinomycetota;Actinomycetes;Corynebacteriales;Mycobacteriaceae;Mycobacterium;Mycobacterium tuberculosis complex;Mycobacterium tuberculosis	Bacteria	Bacteria	Actinomycetota	Actinomycetes	Corynebacteriales	Mycobacteriaceae	Mycobacterium	Mycobacterium tuberculosis	Complete	MDRMA203				215																Good	2017-10-05T00:00:00Z			PRJNA407834	SAMN07664873	GCA_002447875.1		CP023623	Universidad Peruana Cayetano Heredia	Complete	Illumina HiSeq	362x	De Bruijn v. 2012
1773.87	Mycobacterium tuberculosis strain MDRMA701		1773	131567;2;1783272;201174;1760;85007;1762;1763;77643;1773	cellular organisms;Bacteria;Terrabacteria group;Actinomycetota;Actinomycetes;Corynebacteriales;Mycobacteriaceae;Mycobacterium;Mycobacterium tuberculosis complex;Mycobacterium tuberculosis	Bacteria	Bacteria	Actinomycetota	Actinomycetes	Corynebacteriales	Mycobacteriaceae	Mycobacterium	Mycobacterium tuberculosis	Complete	MDRMA701				215																Good	2017-10-05T00:00:00Z			PRJNA407834	SAMN07664874	GCA_002447895.1		CP023624	Universidad Peruana Cayetano Heredia	Complete	Illumina HiSeq	362x	De Bruijn v. 2012
1773.87	Mycobacterium tuberculosis strain MDRMA863		1773	131567;2;1783272;201174;1760;85007;1762;1763;77643;1773	cellular organisms;Bacteria;Terrabacteria group;Actinomycetota;Actinomycetes;Corynebacteriales;Mycobacteriaceae;Mycobacterium;Mycobacterium tuberculosis complex;Mycobacterium tuberculosis	Bacteria	Bacteria	Actinomycetota	Actinomycetes	Corynebacteriales	Mycobacteriaceae	Mycobacterium	Mycobacterium tuberculosis	Complete	MDRMA863				215																Good	2017-10-05T00:00:00Z			PRJNA407834	SAMN07664875	GCA_002447915.1		CP023625	Universidad Peruana Cayetano Heredia	Complete	Illumina HiSeq	362x	De Bruijn v. 2012
1773.87	Mycobacterium tuberculosis strain MDRMA1565		1773	131567;2;1783272;201174;1760;85007;1762;1763;77643;1773	cellular organisms;Bacteria;Terrabacteria group;Actinomycetota;Actinomycetes;Corynebacteriales;Mycobacteriaceae;Mycobacterium;Mycobacterium tuberculosis complex;Mycobacterium tuberculosis	Bacteria	Bacteria	Actinomycetota	Actinomycetes	Corynebacteriales	Mycobacteriaceae	Mycobacterium	Mycobacterium tuberculosis	Complete	MDRMA1565				276																Good	2017-10-05T00:00:00Z			PRJNA407834	SAMN07664876	GCA_002447935.1		CP023626	Universidad Peruana Cayetano Heredia	Complete	Illumina HiSeq	362x	De Bruijn v. 2012
1773.87	Mycobacterium tuberculosis strain MDRMA2019		1773	131567;2;1783272;201174;1760;85007;1762;1763;77643;1773	cellular organisms;Bacteria;Terrabacteria group;Actinomycetota;Actinomycetes;Corynebacteriales;Mycobacteriaceae;Mycobacterium;Mycobacterium tuberculosis complex;Mycobacterium tuberculosis	Bacteria	Bacteria	Actinomycetota	Actinomycetes	Corynebacteriales	Mycobacteriaceae	Mycobacterium	Mycobacterium tuberculosis	Complete	MDRMA2019				215																Good	2017-10-05T00:00:00Z			PRJNA407834	SAMN07664877	GCA_002447955.1		CP023627	Universidad Peruana Cayetano Heredia	Complete	Illumina HiSeq	362x	De Bruijn v. 2012
1773.87	Mycobacterium tuberculosis strain MDRMA2260		1773	131567;2;1783272;201174;1760;85007;1762;1763;77643;1773	cellular organisms;Bacteria;Terrabacteria group;Actinomycetota;Actinomycetes;Corynebacteriales;Mycobacteriaceae;Mycobacterium;Mycobacterium tuberculosis complex;Mycobacterium tuberculosis	Bacteria	Bacteria	Actinomycetota	Actinomycetes	Corynebacteriales	Mycobacteriaceae	Mycobacterium	Mycobacterium tuberculosis	Complete	MDRMA2260				279																Good	2017-10-05T00:00:00Z			PRJNA407834	SAMN07664879	GCA_002447995.1		CP023629	Universidad Peruana Cayetano Heredia	Complete	Illumina HiSeq	362x	De Bruijn v. 2012
1773.87	Mycobacterium tuberculosis strain MDRMA2082		1773	131567;2;1783272;201174;1760;85007;1762;1763;77643;1773	cellular organisms;Bacteria;Terrabacteria group;Actinomycetota;Actinomycetes;Corynebacteriales;Mycobacteriaceae;Mycobacterium;Mycobacterium tuberculosis complex;Mycobacterium tuberculosis	Bacteria	Bacteria	Actinomycetota	Actinomycetes	Corynebacteriales	Mycobacteriaceae	Mycobacterium	Mycobacterium tuberculosis	Complete	MDRMA2082				215																Good	2017-10-05T00:00:00Z			PRJNA407834	SAMN07664878	GCA_002447975.1		CP023628	Universidad Peruana Cayetano Heredia	Complete	Illumina HiSeq	362x	De Bruijn v. 2012
1773.87	Mycobacterium tuberculosis strain MDRMA2441		1773	131567;2;1783272;201174;1760;85007;1762;1763;77643;1773	cellular organisms;Bacteria;Terrabacteria group;Actinomycetota;Actinomycetes;Corynebacteriales;Mycobacteriaceae;Mycobacterium;Mycobacterium tuberculosis complex;Mycobacterium tuberculosis	Bacteria	Bacteria	Actinomycetota	Actinomycetes	Corynebacteriales	Mycobacteriaceae	Mycobacterium	Mycobacterium tuberculosis	Complete	MDRMA2441				215																Good	2017-10-05T00:00:00Z			PRJNA407834	SAMN07664880	GCA_002448015.1		CP023630	Universidad Peruana Cayetano Heredia	Complete	Illumina HiSeq	362x	De Bruijn v. 2012
1773.87	Mycobacterium tuberculosis strain TBDM1506		1773	131567;2;1783272;201174;1760;85007;1762;1763;77643;1773	cellular organisms;Bacteria;Terrabacteria group;Actinomycetota;Actinomycetes;Corynebacteriales;Mycobacteriaceae;Mycobacterium;Mycobacterium tuberculosis complex;Mycobacterium tuberculosis	Bacteria	Bacteria	Actinomycetota	Actinomycetes	Corynebacteriales	Mycobacteriaceae	Mycobacterium	Mycobacterium tuberculosis	Complete	TBDM1506				378																Good	2017-10-05T00:00:00Z			PRJNA407834	SAMN07664881	GCA_002448035.1		CP023631	Universidad Peruana Cayetano Heredia	Complete	Illumina HiSeq	362x	De Bruijn v. 2012
1773.87	Mycobacterium tuberculosis strain TBDM2189		1773	131567;2;1783272;201174;1760;85007;1762;1763;77643;1773	cellular organisms;Bacteria;Terrabacteria group;Actinomycetota;Actinomycetes;Corynebacteriales;Mycobacteriaceae;Mycobacterium;Mycobacterium tuberculosis complex;Mycobacterium tuberculosis	Bacteria	Bacteria	Actinomycetota	Actinomycetes	Corynebacteriales	Mycobacteriaceae	Mycobacterium	Mycobacterium tuberculosis	Complete	TBDM2189				215																Good	2017-10-05T00:00:00Z			PRJNA407834	SAMN07664882	GCA_002448055.1		CP023632	Universidad Peruana Cayetano Heredia	Complete	Illumina HiSeq	362x	De Bruijn v. 2012
1773.87	Mycobacterium tuberculosis strain TBDM2487		1773	131567;2;1783272;201174;1760;85007;1762;1763;77643;1773	cellular organisms;Bacteria;Terrabacteria group;Actinomycetota;Actinomycetes;Corynebacteriales;Mycobacteriaceae;Mycobacterium;Mycobacterium tuberculosis complex;Mycobacterium tuberculosis	Bacteria	Bacteria	Actinomycetota	Actinomycetes	Corynebacteriales	Mycobacteriaceae	Mycobacterium	Mycobacterium tuberculosis	Complete	TBDM2487				215																Good	2017-10-05T00:00:00Z			PRJNA407834	SAMN07664884	GCA_002448095.1		CP023634	Universidad Peruana Cayetano Heredia	Complete	Illumina HiSeq	362x	De Bruijn v. 2012
1773.87	Mycobacterium tuberculosis strain TBDM2444		1773	131567;2;1783272;201174;1760;85007;1762;1763;77643;1773	cellular organisms;Bacteria;Terrabacteria group;Actinomycetota;Actinomycetes;Corynebacteriales;Mycobacteriaceae;Mycobacterium;Mycobacterium tuberculosis complex;Mycobacterium tuberculosis	Bacteria	Bacteria	Actinomycetota	Actinomycetes	Corynebacteriales	Mycobacteriaceae	Mycobacterium	Mycobacterium tuberculosis	Complete	TBDM2444				215																Good	2017-10-05T00:00:00Z			PRJNA407834	SAMN07664883	GCA_002448075.1		CP023633	Universidad Peruana Cayetano Heredia	Complete	Illumina HiSeq	362x	De Bruijn v. 2012
1773.87	Mycobacterium tuberculosis strain TBDM2489		1773	131567;2;1783272;201174;1760;85007;1762;1763;77643;1773	cellular organisms;Bacteria;Terrabacteria group;Actinomycetota;Actinomycetes;Corynebacteriales;Mycobacteriaceae;Mycobacterium;Mycobacterium tuberculosis complex;Mycobacterium tuberculosis	Bacteria	Bacteria	Actinomycetota	Actinomycetes	Corynebacteriales	Mycobacteriaceae	Mycobacterium	Mycobacterium tuberculosis	Complete	TBDM2489				279																Good	2017-10-05T00:00:00Z			PRJNA407834	SAMN07664885	GCA_002448115.1		CP023635	Universidad Peruana Cayetano Heredia	Complete	Illumina HiSeq	362x	De Bruijn v. 2012
1773.87	Mycobacterium tuberculosis strain TBDM2699		1773	131567;2;1783272;201174;1760;85007;1762;1763;77643;1773	cellular organisms;Bacteria;Terrabacteria group;Actinomycetota;Actinomycetes;Corynebacteriales;Mycobacteriaceae;Mycobacterium;Mycobacterium tuberculosis complex;Mycobacterium tuberculosis	Bacteria	Bacteria	Actinomycetota	Actinomycetes	Corynebacteriales	Mycobacteriaceae	Mycobacterium	Mycobacterium tuberculosis	Complete	TBDM2699				215																Good	2017-10-05T00:00:00Z			PRJNA407834	SAMN07664886	GCA_002448135.1		CP023636	Universidad Peruana Cayetano Heredia	Complete	Illumina HiSeq	362x	De Bruijn v. 2012
1773.87	Mycobacterium tuberculosis strain TBDM2717		1773	131567;2;1783272;201174;1760;85007;1762;1763;77643;1773	cellular organisms;Bacteria;Terrabacteria group;Actinomycetota;Actinomycetes;Corynebacteriales;Mycobacteriaceae;Mycobacterium;Mycobacterium tuberculosis complex;Mycobacterium tuberculosis	Bacteria	Bacteria	Actinomycetota	Actinomycetes	Corynebacteriales	Mycobacteriaceae	Mycobacterium	Mycobacterium tuberculosis	Complete	TBDM2717				215																Good	2017-10-05T00:00:00Z			PRJNA407834	SAMN07664887	GCA_002448155.1		CP023637	Universidad Peruana Cayetano Heredia	Complete	Illumina HiSeq	362x	De Bruijn v. 2012
1773.87	Mycobacterium tuberculosis strain TBV4766		1773	131567;2;1783272;201174;1760;85007;1762;1763;77643;1773	cellular organisms;Bacteria;Terrabacteria group;Actinomycetota;Actinomycetes;Corynebacteriales;Mycobacteriaceae;Mycobacterium;Mycobacterium tuberculosis complex;Mycobacterium tuberculosis	Bacteria	Bacteria	Actinomycetota	Actinomycetes	Corynebacteriales	Mycobacteriaceae	Mycobacterium	Mycobacterium tuberculosis	Complete	TBV4766				279																Good	2017-10-05T00:00:00Z			PRJNA407834	SAMN07664888	GCA_002448175.1		CP023638	Universidad Peruana Cayetano Heredia	Complete	Illumina HiSeq	362x	De Bruijn v. 2012
1773.87	Mycobacterium tuberculosis strain TBV4768		1773	131567;2;1783272;201174;1760;85007;1762;1763;77643;1773	cellular organisms;Bacteria;Terrabacteria group;Actinomycetota;Actinomycetes;Corynebacteriales;Mycobacteriaceae;Mycobacterium;Mycobacterium tuberculosis complex;Mycobacterium tuberculosis	Bacteria	Bacteria	Actinomycetota	Actinomycetes	Corynebacteriales	Mycobacteriaceae	Mycobacterium	Mycobacterium tuberculosis	Complete	TBV4768				215																Good	2017-10-05T00:00:00Z			PRJNA407834	SAMN07664889	GCA_002448195.1		CP023639	Universidad Peruana Cayetano Heredia	Complete	Illumina HiSeq	362x	De Bruijn v. 2012
1773.87	Mycobacterium tuberculosis strain TBV4952		1773	131567;2;1783272;201174;1760;85007;1762;1763;77643;1773	cellular organisms;Bacteria;Terrabacteria group;Actinomycetota;Actinomycetes;Corynebacteriales;Mycobacteriaceae;Mycobacterium;Mycobacterium tuberculosis complex;Mycobacterium tuberculosis	Bacteria	Bacteria	Actinomycetota	Actinomycetes	Corynebacteriales	Mycobacteriaceae	Mycobacterium	Mycobacterium tuberculosis	Complete	TBV4952				215																Good	2017-10-05T00:00:00Z			PRJNA407834	SAMN07664890	GCA_002448215.1		CP023640	Universidad Peruana Cayetano Heredia	Complete	Illumina HiSeq	362x	De Bruijn v. 2012
1773.88	Mycobacterium tuberculosis strain NCGM946K2		1773	131567;2;1783272;201174;1760;85007;1762;1763;77643;1773	cellular organisms;Bacteria;Terrabacteria group;Actinomycetota;Actinomycetes;Corynebacteriales;Mycobacteriaceae;Mycobacterium;Mycobacterium tuberculosis complex;Mycobacterium tuberculosis	Bacteria	Bacteria	Actinomycetota	Actinomycetes	Corynebacteriales	Mycobacteriaceae	Mycobacterium	Mycobacterium tuberculosis	Complete	NCGM946K2				836																Good	2016-12-01T00:00:00Z			PRJDB5220	SAMD00065354	GCA_002356015.1		AP017901	Department of Infectious Diseases, Research Institute, National Center for Global Health and Medicine	Complete	PacBio RSII	773X	Minimus2 v.3.1.0
1773.95	Mycobacterium tuberculosis strain GG-111-10		1773	131567;2;1783272;201174;1760;85007;1762;1763;77643;1773	cellular organisms;Bacteria;Terrabacteria group;Actinomycetota;Actinomycetes;Corynebacteriales;Mycobacteriaceae;Mycobacterium;Mycobacterium tuberculosis complex;Mycobacterium tuberculosis	Bacteria	Bacteria	Actinomycetota	Actinomycetes	Corynebacteriales	Mycobacteriaceae	Mycobacterium	Mycobacterium tuberculosis	Complete	111-10				215																Good	2018-02-02T00:00:00Z			PRJNA422870	SAMN08199254	GCA_002886145.1		CP025593	Duke University	Complete	Illumina HiSeq	539.0x	bwa Reference alignment v. 0.7.1
1773.95	Mycobacterium tuberculosis strain GG-5-10		1773	131567;2;1783272;201174;1760;85007;1762;1763;77643;1773	cellular organisms;Bacteria;Terrabacteria group;Actinomycetota;Actinomycetes;Corynebacteriales;Mycobacteriaceae;Mycobacterium;Mycobacterium tuberculosis complex;Mycobacterium tuberculosis	Bacteria	Bacteria	Actinomycetota	Actinomycetes	Corynebacteriales	Mycobacteriaceae	Mycobacterium	Mycobacterium tuberculosis	Complete	2023-05-10				842																Good	2018-02-02T00:00:00Z			PRJNA422870	SAMN08199260	GCA_002886165.1		CP025594	Duke University	Complete	Illumina HiSeq	496.0x	bwa Reference alignment v. 0.7.1
1773.95	Mycobacterium tuberculosis strain GG-20-11		1773	131567;2;1783272;201174;1760;85007;1762;1763;77643;1773	cellular organisms;Bacteria;Terrabacteria group;Actinomycetota;Actinomycetes;Corynebacteriales;Mycobacteriaceae;Mycobacterium;Mycobacterium tuberculosis complex;Mycobacterium tuberculosis	Bacteria	Bacteria	Actinomycetota	Actinomycetes	Corynebacteriales	Mycobacteriaceae	Mycobacterium	Mycobacterium tuberculosis	Complete	20-11				215																Good	2018-02-02T00:00:00Z			PRJNA422870	SAMN08199302	GCA_002886195.1		CP025595	Duke University	Complete	Illumina HiSeq	430.0x	bwa Reference alignment v. 0.7.1
1773.95	Mycobacterium tuberculosis strain 77-11		1773	131567;2;1783272;201174;1760;85007;1762;1763;77643;1773	cellular organisms;Bacteria;Terrabacteria group;Actinomycetota;Actinomycetes;Corynebacteriales;Mycobacteriaceae;Mycobacterium;Mycobacterium tuberculosis complex;Mycobacterium tuberculosis	Bacteria	Bacteria	Actinomycetota	Actinomycetes	Corynebacteriales	Mycobacteriaceae	Mycobacterium	Mycobacterium tuberculosis	Complete	77-11				215																Good	2018-01-17T00:00:00Z			PRJNA422870	SAMN08199276	GCA_002886225.1		CP025600	Duke University	Complete	Illumina HiSeq	627.0x	bwa Reference alignment v. 0.7.1
1773.95	Mycobacterium tuberculosis strain GG-90-10		1773	131567;2;1783272;201174;1760;85007;1762;1763;77643;1773	cellular organisms;Bacteria;Terrabacteria group;Actinomycetota;Actinomycetes;Corynebacteriales;Mycobacteriaceae;Mycobacterium;Mycobacterium tuberculosis complex;Mycobacterium tuberculosis	Bacteria	Bacteria	Actinomycetota	Actinomycetes	Corynebacteriales	Mycobacteriaceae	Mycobacterium	Mycobacterium tuberculosis	Complete	90-10				279																Good	2018-02-02T00:00:00Z			PRJNA422870	SAMN08199305	GCA_002886335.1		CP025601	Duke University	Complete	Illumina HiSeq	522.0x	bwa Reference alignment v. 0.7.1
1773.95	Mycobacterium tuberculosis strain GG-129-11		1773	131567;2;1783272;201174;1760;85007;1762;1763;77643;1773	cellular organisms;Bacteria;Terrabacteria group;Actinomycetota;Actinomycetes;Corynebacteriales;Mycobacteriaceae;Mycobacterium;Mycobacterium tuberculosis complex;Mycobacterium tuberculosis	Bacteria	Bacteria	Actinomycetota	Actinomycetes	Corynebacteriales	Mycobacteriaceae	Mycobacterium	Mycobacterium tuberculosis	Complete	129-11				277																Good	2018-02-02T00:00:00Z			PRJNA422870	SAMN08199301	GCA_002886405.1		CP025604	Duke University	Complete	Illumina HiSeq	525.0x	bwa Reference alignment v. 0.7.1
1773.95	Mycobacterium tuberculosis strain GG-134-11		1773	131567;2;1783272;201174;1760;85007;1762;1763;77643;1773	cellular organisms;Bacteria;Terrabacteria group;Actinomycetota;Actinomycetes;Corynebacteriales;Mycobacteriaceae;Mycobacterium;Mycobacterium tuberculosis complex;Mycobacterium tuberculosis	Bacteria	Bacteria	Actinomycetota	Actinomycetes	Corynebacteriales	Mycobacteriaceae	Mycobacterium	Mycobacterium tuberculosis	Complete	134-11				215																Good	2018-02-02T00:00:00Z			PRJNA422870	SAMN08199277	GCA_002886505.1		CP025605	Duke University	Complete	Illumina HiSeq	550.0x	bwa Reference alignment v. 0.7.1
1773.95	Mycobacterium tuberculosis strain GG-229-10		1773	131567;2;1783272;201174;1760;85007;1762;1763;77643;1773	cellular organisms;Bacteria;Terrabacteria group;Actinomycetota;Actinomycetes;Corynebacteriales;Mycobacteriaceae;Mycobacterium;Mycobacterium tuberculosis complex;Mycobacterium tuberculosis	Bacteria	Bacteria	Actinomycetota	Actinomycetes	Corynebacteriales	Mycobacteriaceae	Mycobacterium	Mycobacterium tuberculosis	Complete	229-10				215																Good	2018-02-02T00:00:00Z			PRJNA422870	SAMN08199266	GCA_002886585.1		CP025608	Duke University	Complete	Illumina HiSeq	557.0x	bwa Reference alignment v. 0.7.1
1773.95	Mycobacterium tuberculosis strain GG-37-11		1773	131567;2;1783272;201174;1760;85007;1762;1763;77643;1773	cellular organisms;Bacteria;Terrabacteria group;Actinomycetota;Actinomycetes;Corynebacteriales;Mycobacteriaceae;Mycobacterium;Mycobacterium tuberculosis complex;Mycobacterium tuberculosis	Bacteria	Bacteria	Actinomycetota	Actinomycetes	Corynebacteriales	Mycobacteriaceae	Mycobacterium	Mycobacterium tuberculosis	Complete	37-11				215																Good	2018-02-02T00:00:00Z			PRJNA422870	SAMN08199347	GCA_002886685.1		CP025598	Duke University	Complete	Illumina HiSeq	530.0x	bwa Reference alignment v. 0.7.1
1773.95	Mycobacterium tuberculosis strain GG-121-10		1773	131567;2;1783272;201174;1760;85007;1762;1763;77643;1773	cellular organisms;Bacteria;Terrabacteria group;Actinomycetota;Actinomycetes;Corynebacteriales;Mycobacteriaceae;Mycobacterium;Mycobacterium tuberculosis complex;Mycobacterium tuberculosis	Bacteria	Bacteria	Actinomycetota	Actinomycetes	Corynebacteriales	Mycobacteriaceae	Mycobacterium	Mycobacterium tuberculosis	Complete	121-10				215																Good	2018-02-02T00:00:00Z			PRJNA422870	SAMN08199271	GCA_002886775.1		CP025603	Duke University	Complete	Illumina HiSeq	526.0x	bwa Reference alignment v. 0.7.1
1773.95	Mycobacterium tuberculosis strain GG-186-10		1773	131567;2;1783272;201174;1760;85007;1762;1763;77643;1773	cellular organisms;Bacteria;Terrabacteria group;Actinomycetota;Actinomycetes;Corynebacteriales;Mycobacteriaceae;Mycobacterium;Mycobacterium tuberculosis complex;Mycobacterium tuberculosis	Bacteria	Bacteria	Actinomycetota	Actinomycetes	Corynebacteriales	Mycobacteriaceae	Mycobacterium	Mycobacterium tuberculosis	Complete	186-10				215																Good	2018-02-02T00:00:00Z			PRJNA422870	SAMN08199268	GCA_002886865.1		CP025607	Duke University	Complete	Illumina HiSeq	327.0x	bwa Reference alignment v. 0.7.1
1773.95	Mycobacterium tuberculosis strain GG-27-11		1773	131567;2;1783272;201174;1760;85007;1762;1763;77643;1773	cellular organisms;Bacteria;Terrabacteria group;Actinomycetota;Actinomycetes;Corynebacteriales;Mycobacteriaceae;Mycobacterium;Mycobacterium tuberculosis complex;Mycobacterium tuberculosis	Bacteria	Bacteria	Actinomycetota	Actinomycetes	Corynebacteriales	Mycobacteriaceae	Mycobacterium	Mycobacterium tuberculosis	Complete	27-11				215																Good	2018-02-02T00:00:00Z			PRJNA422870	SAMN08199265	GCA_002886945.1		CP025596	Duke University	Complete	Illumina HiSeq	565.0x	bwa Reference alignment v. 0.7.1
1773.95	Mycobacterium tuberculosis strain GG-36-11		1773	131567;2;1783272;201174;1760;85007;1762;1763;77643;1773	cellular organisms;Bacteria;Terrabacteria group;Actinomycetota;Actinomycetes;Corynebacteriales;Mycobacteriaceae;Mycobacterium;Mycobacterium tuberculosis complex;Mycobacterium tuberculosis	Bacteria	Bacteria	Actinomycetota	Actinomycetes	Corynebacteriales	Mycobacteriaceae	Mycobacterium	Mycobacterium tuberculosis	Complete	36-11				215																Good	2018-02-02T00:00:00Z			PRJNA422870	SAMN08199267	GCA_002887065.1		CP025597	Duke University	Complete	Illumina HiSeq	557.0x	bwa Reference alignment v. 0.7.1
1773.95	Mycobacterium tuberculosis strain GG-45-11		1773	131567;2;1783272;201174;1760;85007;1762;1763;77643;1773	cellular organisms;Bacteria;Terrabacteria group;Actinomycetota;Actinomycetes;Corynebacteriales;Mycobacteriaceae;Mycobacterium;Mycobacterium tuberculosis complex;Mycobacterium tuberculosis	Bacteria	Bacteria	Actinomycetota	Actinomycetes	Corynebacteriales	Mycobacteriaceae	Mycobacterium	Mycobacterium tuberculosis	Complete	45-11				215																Good	2018-02-02T00:00:00Z			PRJNA422870	SAMN08199303	GCA_002887145.1		CP025599	Duke University	Complete	Illumina HiSeq	464.0x	bwa Reference alignment v. 0.7.1
1773.95	Mycobacterium tuberculosis strain GG-109-10		1773	131567;2;1783272;201174;1760;85007;1762;1763;77643;1773	cellular organisms;Bacteria;Terrabacteria group;Actinomycetota;Actinomycetes;Corynebacteriales;Mycobacteriaceae;Mycobacterium;Mycobacterium tuberculosis complex;Mycobacterium tuberculosis	Bacteria	Bacteria	Actinomycetota	Actinomycetes	Corynebacteriales	Mycobacteriaceae	Mycobacterium	Mycobacterium tuberculosis	Complete	109-10				215																Good	2018-02-02T00:00:00Z			PRJNA422870	SAMN08199306	GCA_002887255.1		CP025602	Duke University	Complete	Illumina HiSeq	550.0x	bwa Reference alignment v. 0.7.1
1773.95	Mycobacterium tuberculosis strain GG-137-10		1773	131567;2;1783272;201174;1760;85007;1762;1763;77643;1773	cellular organisms;Bacteria;Terrabacteria group;Actinomycetota;Actinomycetes;Corynebacteriales;Mycobacteriaceae;Mycobacterium;Mycobacterium tuberculosis complex;Mycobacterium tuberculosis	Bacteria	Bacteria	Actinomycetota	Actinomycetes	Corynebacteriales	Mycobacteriaceae	Mycobacterium	Mycobacterium tuberculosis	Complete	137-10				215																Good	2018-02-02T00:00:00Z			PRJNA422870	SAMN08199348	GCA_002887335.1		CP025606	Duke University	Complete	Illumina HiSeq	475.0x	bwa Reference alignment v. 0.7.1
1773.95	Mycobacterium tuberculosis strain Beijing/MYC004		1773	131567;2;1783272;201174;1760;85007;1762;1763;77643;1773	cellular organisms;Bacteria;Terrabacteria group;Actinomycetota;Actinomycetes;Corynebacteriales;Mycobacteriaceae;Mycobacterium;Mycobacterium tuberculosis complex;Mycobacterium tuberculosis	Bacteria	Bacteria	Actinomycetota	Actinomycetes	Corynebacteriales	Mycobacteriaceae	Mycobacterium	Mycobacterium tuberculosis	Complete	MYC004				Undefined																Good	2018-01-22T00:00:00Z			PRJNA384962	SAMN06854786	GCA_002895065.1		CP024614	UNIVERSIDAD MICHOACANA DE SAN NICOLAS DE HIDALGO	Complete	SOLiD	17.48x	SOLiD BioScope v. 1.3
1773.95	Mycobacterium tuberculosis strain Beijing2014PNGD		1773	131567;2;1783272;201174;1760;85007;1762;1763;77643;1773	cellular organisms;Bacteria;Terrabacteria group;Actinomycetota;Actinomycetes;Corynebacteriales;Mycobacteriaceae;Mycobacterium;Mycobacterium tuberculosis complex;Mycobacterium tuberculosis	Bacteria	Bacteria	Actinomycetota	Actinomycetes	Corynebacteriales	Mycobacteriaceae	Mycobacterium	Mycobacterium tuberculosis	Complete	Beijing2014PNGD				Undefined																Good	2018-03-19T00:00:00Z			PRJNA386696	SAMN07125453	GCA_002895185.2		CP022704	The University of Queensland	Complete	MinIon	248.0x	Celera Assembler v. July-2017
1773.95	Mycobacterium tuberculosis strain LJ319		1773	131567;2;1783272;201174;1760;85007;1762;1763;77643;1773	cellular organisms;Bacteria;Terrabacteria group;Actinomycetota;Actinomycetes;Corynebacteriales;Mycobacteriaceae;Mycobacterium;Mycobacterium tuberculosis complex;Mycobacterium tuberculosis	Bacteria	Bacteria	Actinomycetota	Actinomycetes	Corynebacteriales	Mycobacteriaceae	Mycobacterium	Mycobacterium tuberculosis	Complete	LJ319				276																Good	2018-02-19T00:00:00Z			PRJNA432837	SAMN08462824	GCA_002946495.1		CP026742	Dr. D. Y. Patil Medical College, (DPU)	Complete	Illumina MiSeq	100.0x	SPAdes v. 3.11
1773.95	Mycobacterium tuberculosis strain WC059		1773	131567;2;1783272;201174;1760;85007;1762;1763;77643;1773	cellular organisms;Bacteria;Terrabacteria group;Actinomycetota;Actinomycetes;Corynebacteriales;Mycobacteriaceae;Mycobacterium;Mycobacterium tuberculosis complex;Mycobacterium tuberculosis	Bacteria	Bacteria	Actinomycetota	Actinomycetes	Corynebacteriales	Mycobacteriaceae	Mycobacterium	Mycobacterium tuberculosis	Complete	WC059				276																Good	2018-03-16T00:00:00Z	29188195		PRJNA395787	SAMN07414820	GCA_003006115.1		CP022578	University of Hong Kong	Complete	PacBio	307.0x	Hierarchical Genome Assembly Process v.
1773.95	Mycobacterium tuberculosis strain WC078		1773	131567;2;1783272;201174;1760;85007;1762;1763;77643;1773	cellular organisms;Bacteria;Terrabacteria group;Actinomycetota;Actinomycetes;Corynebacteriales;Mycobacteriaceae;Mycobacterium;Mycobacterium tuberculosis complex;Mycobacterium tuberculosis	Bacteria	Bacteria	Actinomycetota	Actinomycetes	Corynebacteriales	Mycobacteriaceae	Mycobacterium	Mycobacterium tuberculosis	Complete	WC078				276																Good	2018-03-16T00:00:00Z	29188195		PRJNA395786	SAMN07414819	GCA_003006135.1		CP022577	University of Hong Kong	Complete	PacBio	241.0x	Hierarchical Genome Assembly Process v.
1773.95	Mycobacterium tuberculosis strain LJ338		1773	131567;2;1783272;201174;1760;85007;1762;1763;77643;1773	cellular organisms;Bacteria;Terrabacteria group;Actinomycetota;Actinomycetes;Corynebacteriales;Mycobacteriaceae;Mycobacterium;Mycobacterium tuberculosis complex;Mycobacterium tuberculosis	Bacteria	Bacteria	Actinomycetota	Actinomycetes	Corynebacteriales	Mycobacteriaceae	Mycobacterium	Mycobacterium tuberculosis	Complete	LJ338				276																Good	2018-05-16T00:00:00Z			PRJNA439387	SAMN08765497	GCA_003129545.1		CP029326	Dr. D. Y. Patil Medical College, (DPU)	Complete	Illumina MiSeq	100.0x	SPAdes v. 3.11
1773.95	Mycobacterium tuberculosis strain CAS		1773	131567;2;1783272;201174;1760;85007;1762;1763;77643;1773	cellular organisms;Bacteria;Terrabacteria group;Actinomycetota;Actinomycetes;Corynebacteriales;Mycobacteriaceae;Mycobacterium;Mycobacterium tuberculosis complex;Mycobacterium tuberculosis	Bacteria	Bacteria	Actinomycetota	Actinomycetes	Corynebacteriales	Mycobacteriaceae	Mycobacterium	Mycobacterium tuberculosis	Complete	CAS				276																Good	2018-04-08T00:00:00Z			PRJNA445659	SAMN08794918	GCA_003044235.1		CP028428	Dr. D. Y. Patil Medical College, (DPU)	Complete	Illumina MiSeq	100.0x	SPAdes 3.11 v. 3.11
1773.96	Mycobacterium tuberculosis strain RUS_B0		1773	131567;2;1783272;201174;1760;85007;1762;1763;77643;1773	cellular organisms;Bacteria;Terrabacteria group;Actinomycetota;Actinomycetes;Corynebacteriales;Mycobacteriaceae;Mycobacterium;Mycobacterium tuberculosis complex;Mycobacterium tuberculosis	Bacteria	Bacteria	Actinomycetota	Actinomycetes	Corynebacteriales	Mycobacteriaceae	Mycobacterium	Mycobacterium tuberculosis	Complete	RUS_B0				276												genotype:Beijing				Good	2018-06-26T00:00:00Z			PRJNA476697	SAMN09453176	GCA_003265005.1		CP030093	Federal Research and Clinical Center of Physical-Chemical Medicine of FMBA	Complete	Illumina	470.0x	SPAdes v. 3.5.0
1773.96	Mycobacterium tuberculosis strain H54		1773	131567;2;1783272;201174;1760;85007;1762;1763;77643;1773	cellular organisms;Bacteria;Terrabacteria group;Actinomycetota;Actinomycetes;Corynebacteriales;Mycobacteriaceae;Mycobacterium;Mycobacterium tuberculosis complex;Mycobacterium tuberculosis	Bacteria	Bacteria	Actinomycetota	Actinomycetes	Corynebacteriales	Mycobacteriaceae	Mycobacterium	Mycobacterium tuberculosis	Complete	H54				298																Good	2018-07-03T00:00:00Z			PRJNA369711	SAMN06292592	GCA_003287125.1		CP019610	The Hong Kong Polytechnic University	Complete	PacBio	150.0x	HGAP v. 2
1773.96	Mycobacterium tuberculosis strain H83		1773	131567;2;1783272;201174;1760;85007;1762;1763;77643;1773	cellular organisms;Bacteria;Terrabacteria group;Actinomycetota;Actinomycetes;Corynebacteriales;Mycobacteriaceae;Mycobacterium;Mycobacterium tuberculosis complex;Mycobacterium tuberculosis	Bacteria	Bacteria	Actinomycetota	Actinomycetes	Corynebacteriales	Mycobacteriaceae	Mycobacterium	Mycobacterium tuberculosis	Complete	H83				215																Good	2018-07-03T00:00:00Z			PRJNA369711	SAMN06292590	GCA_003287145.1		CP019611	The Hong Kong Polytechnic University	Complete	PacBio	150.0x	HGAP v. 2
1773.96	Mycobacterium tuberculosis strain H107		1773	131567;2;1783272;201174;1760;85007;1762;1763;77643;1773	cellular organisms;Bacteria;Terrabacteria group;Actinomycetota;Actinomycetes;Corynebacteriales;Mycobacteriaceae;Mycobacterium;Mycobacterium tuberculosis complex;Mycobacterium tuberculosis	Bacteria	Bacteria	Actinomycetota	Actinomycetes	Corynebacteriales	Mycobacteriaceae	Mycobacterium	Mycobacterium tuberculosis	Complete	H107				215																Good	2018-07-03T00:00:00Z			PRJNA369711	SAMN06292065	GCA_003287165.1		CP019612	The Hong Kong Polytechnic University	Complete	PacBio	150.0x	HGAP v. 2
1773.96	Mycobacterium tuberculosis strain H112		1773	131567;2;1783272;201174;1760;85007;1762;1763;77643;1773	cellular organisms;Bacteria;Terrabacteria group;Actinomycetota;Actinomycetes;Corynebacteriales;Mycobacteriaceae;Mycobacterium;Mycobacterium tuberculosis complex;Mycobacterium tuberculosis	Bacteria	Bacteria	Actinomycetota	Actinomycetes	Corynebacteriales	Mycobacteriaceae	Mycobacterium	Mycobacterium tuberculosis	Complete	H112				276																Good	2018-07-03T00:00:00Z			PRJNA369711	SAMN06292067	GCA_003287185.1		CP019613	The Hong Kong Polytechnic University	Complete	PacBio	150.0x	HGAP v. 2
1773.96	Mycobacterium tuberculosis strain TBMENG-03		1773	131567;2;1783272;201174;1760;85007;1762;1763;77643;1773	cellular organisms;Bacteria;Terrabacteria group;Actinomycetota;Actinomycetes;Corynebacteriales;Mycobacteriaceae;Mycobacterium;Mycobacterium tuberculosis complex;Mycobacterium tuberculosis	Bacteria	Bacteria	Actinomycetota	Actinomycetes	Corynebacteriales	Mycobacteriaceae	Mycobacterium	Mycobacterium tuberculosis	Complete	TBMENG-03				215																Good	2018-07-09T00:00:00Z			PRJNA453104	SAMN08973501	GCA_003293655.1		CP029065	National JALMA Institute for Leprosy and Other Mycobacterial Diseases	Complete	Illumina NextSeq	1.0x	SPAdes v. V3.9.0
336983	Mycobacterium tuberculosis F11		336982	131567;2;1783272;201174;1760;85007;1762;1763;77643;1773;336982	cellular organisms;Bacteria;Terrabacteria group;Actinomycetota;Actinomycetes;Corynebacteriales;Mycobacteriaceae;Mycobacterium;Mycobacterium tuberculosis complex;Mycobacterium tuberculosis;Mycobacterium tuberculosis F11	Bacteria	Bacteria	Actinomycetota	Actinomycetes	Corynebacteriales	Mycobacteriaceae	Mycobacterium	Mycobacterium tuberculosis	Complete	F11				Undefined																Good	2007-06-07T00:00:00Z			PRJNA15642		GCA_000016925.1		CP000717	Broad Institute	Complete
419947	Mycobacterium tuberculosis H37Ra		419947	131567;2;1783272;201174;1760;85007;1762;1763;77643;1773;419947	cellular organisms;Bacteria;Terrabacteria group;Actinomycetota;Actinomycetes;Corynebacteriales;Mycobacteriaceae;Mycobacterium;Mycobacterium tuberculosis complex;Mycobacterium tuberculosis;Mycobacterium tuberculosis H37Ra	Bacteria	Bacteria	Actinomycetota	Actinomycetes	Corynebacteriales	Mycobacteriaceae	Mycobacterium	Mycobacterium tuberculosis	Complete	H37Ra				215													ATCC:25177			Good	2017-01-06T00:00:00Z			PRJNA329548	SAMN05414673	GCF_001938725.1		CP016972	San Diego State University	Complete	Pacific Biosciences	217x	HGAP.2 v. 2.3.0
419948	Mycobacterium tuberculosis H37Ra		419947	131567;2;1783272;201174;1760;85007;1762;1763;77643;1773;419947	cellular organisms;Bacteria;Terrabacteria group;Actinomycetota;Actinomycetes;Corynebacteriales;Mycobacteriaceae;Mycobacterium;Mycobacterium tuberculosis complex;Mycobacterium tuberculosis;Mycobacterium tuberculosis H37Ra	Bacteria	Bacteria	Actinomycetota	Actinomycetes	Corynebacteriales	Mycobacteriaceae	Mycobacterium	Mycobacterium tuberculosis	Complete	ATCC25177				Undefined													ATCC 25177	Yes		Good	2007-05-31T00:00:00Z	18584054		PRJNA18883		GCA_000016145.1		CP000611	Chinese National Human Genome Center at Shanghai|Fudan University, P.R. China, Shanghai|Johns Hopkins University, Department of Molecular Microbiology & Immunology, Bloomberg School of Public Health, USA, Baltimore	Complete
443150	Mycobacterium tuberculosis CCDC5180		443150	131567;2;1783272;201174;1760;85007;1762;1763;77643;1773;443150	cellular organisms;Bacteria;Terrabacteria group;Actinomycetota;Actinomycetes;Corynebacteriales;Mycobacteriaceae;Mycobacterium;Mycobacterium tuberculosis complex;Mycobacterium tuberculosis;Mycobacterium tuberculosis CCDC5180	Bacteria	Bacteria	Actinomycetota	Actinomycetes	Corynebacteriales	Mycobacteriaceae	Mycobacterium	Mycobacterium tuberculosis	Complete	CCDC5180				Undefined																Good	2011-07-05T00:00:00Z	21914894		PRJNA19583		GCA_000270365.1		CP001642	Beijing Genomics Institute	Complete
478434	Mycobacterium tuberculosis KZN 1435		478434	131567;2;1783272;201174;1760;85007;1762;1763;77643;1773;478434	cellular organisms;Bacteria;Terrabacteria group;Actinomycetota;Actinomycetes;Corynebacteriales;Mycobacteriaceae;Mycobacterium;Mycobacterium tuberculosis complex;Mycobacterium tuberculosis;Mycobacterium tuberculosis KZN 1435	Bacteria	Bacteria	Actinomycetota	Actinomycetes	Corynebacteriales	Mycobacteriaceae	Mycobacterium	Mycobacterium tuberculosis	Complete	KZN 1435				Undefined																Good	2007-10-30T00:00:00Z			PRJNA21055		GCA_000023625.1		CP001658	Broad Institute	Complete
83331.2	Mycobacterium tuberculosis CDC1551		83331	131567;2;1783272;201174;1760;85007;1762;1763;77643;1773;83331	cellular organisms;Bacteria;Terrabacteria group;Actinomycetota;Actinomycetes;Corynebacteriales;Mycobacteriaceae;Mycobacterium;Mycobacterium tuberculosis complex;Mycobacterium tuberculosis;Mycobacterium tuberculosis CDC1551	Bacteria	Bacteria	Actinomycetota	Actinomycetes	Corynebacteriales	Mycobacteriaceae	Mycobacterium	Mycobacterium tuberculosis	Complete	CDC1551				Undefined																Good	2002-09-10T00:00:00Z	12218036		PRJNA223		GCA_000008585.1		AE000516	TIGR	Complete
83332.1	Mycobacterium tuberculosis H37Rv		83332	131567;2;1783272;201174;1760;85007;1762;1763;77643;1773;83332	cellular organisms;Bacteria;Terrabacteria group;Actinomycetota;Actinomycetes;Corynebacteriales;Mycobacteriaceae;Mycobacterium;Mycobacterium tuberculosis complex;Mycobacterium tuberculosis;Mycobacterium tuberculosis H37Rv	Bacteria	Bacteria	Actinomycetota	Actinomycetes	Corynebacteriales	Mycobacteriaceae	Mycobacterium	Mycobacterium tuberculosis	Complete	H37Rv				Undefined															Reference	Good	1998-06-20T00:00:00Z	963423012368430		PRJNA224		GCA_000195955.2		AL123456	Wellcome Trust Sanger Institute	Complete
83332.3	Mycobacterium tuberculosis H37Rv		83332	131567;2;1783272;201174;1760;85007;1762;1763;77643;1773;83332	cellular organisms;Bacteria;Terrabacteria group;Actinomycetota;Actinomycetes;Corynebacteriales;Mycobacteriaceae;Mycobacterium;Mycobacterium tuberculosis complex;Mycobacterium tuberculosis;Mycobacterium tuberculosis H37Rv	Bacteria	Bacteria	Actinomycetota	Actinomycetes	Corynebacteriales	Mycobacteriaceae	Mycobacterium	Mycobacterium tuberculosis	Complete	H37Rv				Undefined													ATCC: TMC 102			Good	2014-09-26T00:00:00Z			PRJNA260834	SAMN03067436	GCF_000831245.1		CP009480	BEI Resources/American Type	Complete	Illumina	207.93	CLC Genomics Workbench v. 7.0.2
[truncated: 37 more columns]
