# Supplementary material for: Exploring optimal drug targets through subtractive proteomics analysis and pangenomic insights for tailored drug design in tuberculosis
Source: Sci Rep. 2024 May 13;14:10904. doi: 10.1038/s41598-024-61752-6 (PMC11091173; doi:10.1038/s41598-024-61752-6)
Supplement: Supplementary file 4 — Supplementary Table S2. [file 41598_2024_61752_MOESM4_ESM.xlsx]

## Sheet: Sheet1
Header of protein	Name of protein	Rv number
CORE_REP|Org162_Gene967#	Polyketide synthase Pks12	Rv2048c
CORE_REP|Org158_Gene379#	PPE family protein PPE8	Rv0355c,
CORE_REP|Org370_Gene2588#	Probable fas, Fatty Acid Synthase	Rv2524c
CORE_REP|Org375_Gene3076#	Probable polyketide synthase Pks1	Rv2946c
CORE_REP|Org322_Gene670#	RecBCD enzyme subunit RecB	Rv0630c
CORE_REP|Org173_Gene3052#	Phenolpthiocerol synthesis type-I polyketide synthase PpsC	Rv2933
CORE_REP|Org246_Gene3011#	Phenolpthiocerol synthesis type-I polyketide synthase PpsA	Rv2931
CORE_REP|Org360_Gene3058#	Phenolpthiocerol synthesis type-I polyketide synthase PpsD	Rv2934
CORE_REP|Org145_Gene2573#	Probable NAD-dependent glutamate dehydrogenase Gdh	Rv2476c
CORE_REP|Org91_Gene3048#	Phenolpthiocerol synthesis type-I polyketide synthase PpsE	Rv2935
CORE_REP|Org142_Gene2480#	Phenyloxazoline synthase MbtB (phenyloxazoline synthetase)	Rv2383c
CORE_REP|Org74_Gene253#	Possible arabinofuranosyltransferase AftD	Rv0236c
CORE_REP|Org256_Gene302#	ESX conserved component EccC3	Rv0284
CORE_REP|Org165_Gene704#	DNA-directed RNA polymerase subunit beta	Rv0668
CORE_REP|Org386_Gene1310#	Multifunctional alpha-ketoglutarate metabolic enzyme	Rv1248c
CORE_REP|Org422_Gene3580#	EccC4, esx conserved component, ESX-4 type VII secretion system protein	Rv3447c
CORE_REP|Org153_Gene1064#	Probable transcription-repair coupling factor Mfd (TRCF)	Rv1020
CORE_REP|Org351_Gene3027#	Probable chromosome partition protein Smc	Rv2922c
CORE_REP|Org280_Gene4057#	Probable conserved transmembrane protein	Rv3910
CORE_REP|Org256_Gene1611#	Probable DNA polymerase III (alpha chain) DnaE1	Rv1547
CORE_REP|Org361_Gene715#	DNA-directed RNA polymerase subunit beta	Rv0667
CORE_REP|Org170_Gene4245#	Probable arabinosyltransferase B	Rv3795
CORE_REP|Org341_Gene3176#	Probable pyruvate carboxylase Pca	Rv2967c
CORE_REP|Org316_Gene3183#	Serine/threonine-protein kinase transcriptional regulatory protein PknK	Rv3080c
CORE_REP|Org109_Gene1701#	Lysyl-tRNA synthetase 2 LysX	Rv1640c
CORE_REP|Org437_Gene3965#	Probable arabinosyltransferase C	Rv3793
CORE_REP|Org171_Gene3933#	Probable arabinosyltransferase A	Rv3794
CORE_REP|Org29_Gene3981#	Conserved integral membrane transport protein MmpL8	Rv3823c
CORE_REP|Org403_Gene3017#	Probable sensor protein KdpD	Rv1028c
CORE_REP|Org403_Gene821#	Probable NADH dehydrogenase I	Rv3157
CORE_REP|Org164_Gene2342#	Probable penicillin-binding membrane protein PbpB	Rv2163c
CORE_REP|Org98_Gene1611#	Isoleucyl-tRNA synthetase IleS	Rv1536
CORE_REP|Org2_Gene3752#	DNA topoisomerase 1	Rv3646c
CORE_REP|Org327_Gene2330#	Glutamate-ammonia-ligase adenylyltransferase GlnE	Rv2221c
CORE_REP|Org163_Gene3150#	Polyphosphate kinase PPK1	Rv2984
CORE_REP|Org27_Gene1697#	Probable excinuclease ABC (subunit A-DNA-binding ATPase) UvrA	Rv1638
CORE_REP|Org47_Gene1566#	Probable iron-regulated aconitate hydratase Acn	Rv1475c
CORE_REP|Org440_Gene476#	Probable conserved transmembrane transport protein MmpL4	Rv0450c
CORE_REP|Org89_Gene220#	Possible conserved transmembrane transport protein MmpL3	Rv0206c
CORE_REP|Org228_Gene1888#	Probable glycine dehydrogenase GcvB	Rv1832
CORE_REP|Org30_Gene3048#	Conserved transmembrane transport protein MmpL7	Rv2942
CORE_REP|Org325_Gene2683#	Probable alanyl-tRNA synthetase AlaS	Rv2555c
CORE_REP|Org147_Gene1689#	Probable DNA polymerase I PolA	Rv1629
CORE_REP|Org326_Gene2935#	Probable translation initiation factor if-2 InfB	Rv2839c
CORE_REP|Org50_Gene2564#	Valine--tRNA ligase	Rv2448c
CORE_REP|Org278_Gene1406#	Iron-regulated transporter IrtA	Rv1348
CORE_REP|Org153_Gene403#	Probable endopeptidase ATP binding protein (chain B) ClpB	Rv0384c
CORE_REP|Org118_Gene3748#	Probable ATP-dependent protease ATP-binding subunit ClpC1	Rv3596c
CORE_REP|Org47_Gene2855#	RecA protein (recombinase A)	Rv2737c
CORE_REP|Org421_Gene6#	DNA gyrase subunit A	Rv0006
CORE_REP|Org73_Gene2877#	Polyribonucleotide nucleotidyltransferase	Rv2783c
CORE_REP|Org195_Gene2926#	Conserved protein CRISPR	Rv2823c
CORE_REP|Org316_Gene1651#	Probable L-aspartate oxidase NadB	Rv1595
CORE_REP|Org118_Gene1242#	Probable F420 biosynthesis protein FbiC	Rv1173
CORE_REP|Org330_Gene3038#	Bifunctional uridylyltransferase/uridylyl-removing enzyme	Rv2918c
CORE_REP|Org56_Gene2234#	Probable UDP-N-acetylmuramate-alanine ligase MurC	Rv2152c
CORE_REP|Org327_Gene3291#	Probable NADH dehydrogenase I (chain G) NuoG	Rv3151
CORE_REP|Org170_Gene40#	Putative 8-amino-7-oxononanoate synthase 2	Rv0032
CORE_REP|Org289_Gene1358#	5-methyltetrahydropteroyltriglutamate--homocysteine methyltransferase	Rv1133c
CORE_REP|Org18_Gene949#	Probable metal cation transporter ATPase P-type CtpE	Rv0908
CORE_REP|Org182_Gene1009#	Probable metal cation transporter P-type ATPase CtpV	Rv0969
CORE_REP|Org172_Gene2465#	Guanosine-3',5'-bis(diphosphate) 3'-pyrophosphohydrolase	Rv2583c
CORE_REP|Org163_Gene2604#	Glutamine-dependent NAD(+) synthetase NadE (NAD(+) synthase	Rv2438c
CORE_REP|Org163_Gene1928#	Possible preprotein translocase ATPase SecA2	Rv1821
CORE_REP|Org53_Gene998#	Probable ATP-dependent DNA helicase II UvrD1	Rv0949
CORE_REP|Org172_Gene1756#	Probable isocitrate lyase AceAb	Rv1916
CORE_REP|Org48_Gene837#	Phosphoribosylformylglycinamidine synthase II PurL	Rv0803
CORE_REP|Org296_Gene1644#	Maltooligosyltrehalose synthase TreY	Rv1563c
CORE_REP|Org14_Gene101#	Cation transporter P-type ATPase a CtpA	Rv0092
CORE_REP|Org341_Gene1739#	Probable excinuclease ABC (subunit B-helicase) UvrB	Rv1633
CORE_REP|Org224_Gene3714#	Membrane-bound protease FtsH	Rv3610c
CORE_REP|Org188_Gene3166#	Probable carbon starvation protein A homolog CstA	Rv3063
CORE_REP|Org163_Gene3466#	Probable metal cation-transporting P-type ATPase C CtpC	Rv3270
CORE_REP|Org123_Gene430#	Serine/threonine-protein kinase PknG	Rv0410c
CORE_REP|Org440_Gene1575#	Probable methylmalonyl-CoA mutase large subunit MutB	Rv1493
CORE_REP|Org29_Gene4032#	ESX-1 secretion system protein EccCa1	Rv3870
CORE_REP|Org388_Gene3992#	ESX-1 secretion-associated protein EspK	Rv3879c
CORE_REP|Org175_Gene3927#	Arabinofuranosyltransferase AftA	Rv3792
CORE_REP|Org325_Gene3104#	Probable ATP-dependent DNA helicase RecG	Rv2973c
CORE_REP|Org65_Gene2712#	1,4-alpha-glucan branching enzyme GlgB	Rv1326c
CORE_REP|Org289_Gene2167#	Probable drug-transport transmembrane ATP-binding protein ABC transporter BacA	Rv1819c
CORE_REP|Org84_Gene3170#	Ribonucleoside-diphosphate reductase subunit alpha	Rv3051c
CORE_REP|Org440_Gene3353#	Probable ATP-dependent DNA helicase II UvrD2	Rv3198c
CORE_REP|Org321_Gene862#	Possible transcriptional regulatory protein	Rv0823c
CORE_REP|Org360_Gene3735#	Probable acyl-CoA dehydrogenase FadE34	Rv3573c
CORE_REP|Org289_Gene1243#	Potassium-transporting ATPase ATP-binding subunit	Rv1030
CORE_REP|Org193_Gene717#	Probable elongation factor G FusA1 (EF-G)	Rv0684
CORE_REP|Org186_Gene1508#	Transketolase Tkt (TK)	Rv1449c
CORE_REP|Org325_Gene1100#	PPE family protein PPE15	Rv1039c
CORE_REP|Org184_Gene2721#	Probable threonyl-tRNA synthetase ThrS	Rv2614c
CORE_REP|Org36_Gene3116#	DNA ligase [NAD dependent] LigA	Rv3014c
CORE_REP|Org71_Gene422#	Probable phosphate acetyltransferase Pta	Rv0408
CORE_REP|Org283_Gene1382#	Probable glucanase GlgE	Rv1327c
CORE_REP|Org372_Gene1663#	Probable conserved lipoprotein LpqW	Rv1166
CORE_REP|Org164_Gene3116#	Serine/threonine-protein kinase PknI	Rv2914c
CORE_REP|Org327_Gene3972#	Possible arabinofuranosyltransferase AftB	Rv3805c
CORE_REP|Org105_Gene980#	Transmembrane serine/threonine-protein kinase D PknD	Rv0931c
CORE_REP|Org360_Gene1490#	Putative primosomal protein N' PriA	Rv1402
CORE_REP|Org341_Gene2678#	Acetyl-/propionyl-coenzyme A carboxylase alpha chain	Rv2501c
CORE_REP|Org418_Gene2557#	Probable oxidoreductase (alpha subunit)	Rv2455c
CORE_REP|Org350_Gene1814#	Probable nitrate reductase NarX	Rv1736c
CORE_REP|Org172_Gene3804#	Acetyl-coenzyme A synthetase	Rv3667
CORE_REP|Org153_Gene403#	Probable endopeptidase ATP binding protein (chain B) ClpB	Rv0384c
CORE_REP|Org118_Gene3748#	Probable ATP-dependent protease ATP-binding subunit ClpC1	Rv3596c
CORE_REP|Org16_Gene1529#	Conserved protein	Rv1461
CORE_REP|Org230_Gene2344#	Possible conserved membrane protein	Rv3693
CORE_REP|Org47_Gene2855#	RecA protein (recombinase A)	Rv2737c
CORE_REP|Org414_Gene2012#	Possible oxygenase	Rv1937
CORE_REP|Org421_Gene6#	DNA gyrase subunit A	Rv0006
CORE_REP|Org299_Gene265#	Probable nirB (alternate gene name: nasB)	Rv0252
CORE_REP|Org48_Gene1709#	Probable pheT,Phenylalanyl-tRNA synthetase beta chain	Rv1650
CORE_REP|Org56_Gene3201#	Sulfur-carrier protein adenylyltransferase/sulfurtransferase	Rv3116
CORE_REP|Org73_Gene2877#	Polyribonucleotide nucleotidyltransferase	Rv2783c
CORE_REP|Org170_Gene956#	Probable conserved integral membrane transport protein	Rv0849
CORE_REP|Org195_Gene2926#	Conserved protein CRISPR	Rv2823c
CORE_REP|Org111_Gene357#	Possible transcriptional regulator	Rv0339c
CORE_REP|Org385_Gene2669#	Possible conserved lipoprotein	Rv2585c
CORE_REP|Org316_Gene1651#	Probable L-aspartate oxidase NadB	Rv1595
CORE_REP|Org118_Gene1242#	Probable F420 biosynthesis protein FbiC	Rv1173
CORE_REP|Org330_Gene3038#	Bifunctional uridylyltransferase/uridylyl-removing enzyme	Rv2918c
CORE_REP|Org56_Gene2234#	Probable UDP-N-acetylmuramate-alanine ligase MurC	Rv2152c
CORE_REP|Org327_Gene3291#	Probable NADH dehydrogenase I (chain G) NuoG	Rv3151
CORE_REP|Org434_Gene79#	Conserved protein	Rv0074
CORE_REP|Org256_Gene4048#	Conserved protein	Rv3909
CORE_REP|Org170_Gene40#	Putative 8-amino-7-oxononanoate synthase 2	Rv0032
CORE_REP|Org289_Gene1358#	5-methyltetrahydropteroyltriglutamate--homocysteine methyltransferase	Rv1133c
CORE_REP|Org18_Gene949#	Probable metal cation transporter ATPase P-type CtpE	Rv0908
CORE_REP|Org372_Gene919#	Probable fadE6, acyl-CoA dehydrogenase	Rv0271c
CORE_REP|Org143_Gene616#	Probable conserved integral membrane protein	Rv0585c
CORE_REP|Org341_Gene328#	Probable mycP3,membrane-anchored serine protease (mycosin)	Rv0291
CORE_REP|Org182_Gene1009#	Probable metal cation transporter P-type ATPase CtpV	Rv0969
CORE_REP|Org341_Gene3252#	Alpha (1->4) glucosyltransferase	Rv3032
CORE_REP|Org302_Gene1522#	Probable bisC,Biotin sulfoxide reductase	Rv1442
CORE_REP|Org172_Gene2465#	Guanosine-3',5'-bis(diphosphate) 3'-pyrophosphohydrolase	Rv2583c
CORE_REP|Org44_Gene2557#	Probable plsB2, glycerol-3-phosphate acyltransferase	Rv2482c
CORE_REP|Org142_Gene3864#	Possible transferase	Rv3729
CORE_REP|Org100_Gene753#	Possible atsA,arylsulfatase	Rv0711
CORE_REP|Org21_Gene701#	Possible atsD,arylsulfatase	Rv0663
CORE_REP|Org163_Gene2604#	Glutamine-dependent NAD(+) synthetase NadE (NAD(+) synthase	Rv2438c
CORE_REP|Org163_Gene1928#	Possible preprotein translocase ATPase SecA2	Rv1821
CORE_REP|Org389_Gene1195#	Probable mmpL13b,conserved transmembrane transport protein	Rv1146
CORE_REP|Org138_Gene3004#	Uncharacterized oxidoreductase Rv2900c	Rv2900c
CORE_REP|Org9_Gene1929#	Conserved protein; Probable CoA-transferase	Rv1866
CORE_REP|Org136_Gene563#	Possible conserved membrane protein	Rv0538
CORE_REP|Org316_Gene3790#	Probable helicase	Rv3649
CORE_REP|Org289_Gene1135#	Probable conserved integral membrane protein	Rv0955
CORE_REP|Org53_Gene998#	Probable ATP-dependent DNA helicase II UvrD1	Rv0949
CORE_REP|Org172_Gene1756#	Probable isocitrate lyase AceAb	Rv1916
CORE_REP|Org48_Gene837#	Phosphoribosylformylglycinamidine synthase II PurL	Rv0803
CORE_REP|Org296_Gene1644#	Maltooligosyltrehalose synthase TreY	Rv1563c
CORE_REP|Org288_Gene3970#	Probable oxidoreductase dehydrogenase	Rv3829c
CORE_REP|Org14_Gene101#	Cation transporter P-type ATPase a CtpA	Rv0092
CORE_REP|Org341_Gene1739#	Probable excinuclease ABC (subunit B-helicase) UvrB	Rv1633
CORE_REP|Org152_Gene1628#	PPE21, Member of the Mycobacterium tuberculosis PPE family	Rv1548c
CORE_REP|Org224_Gene3714#	Membrane-bound protease FtsH	Rv3610c
CORE_REP|Org372_Gene3532#	Probable transposase	Rv2978c
CORE_REP|Org188_Gene3166#	Probable carbon starvation protein A homolog CstA	Rv3063
CORE_REP|Org64_Gene57#	Probable conserved transmembrane protein	Rv0051
CORE_REP|Org7_Gene3374#	Mannose-6-phosphate isomerase ManA	Rv3255c
CORE_REP|Org156_Gene3269#	Conserved protein	Rv0862c
CORE_REP|Org163_Gene3466#	Probable metal cation-transporting P-type ATPase C CtpC;	Rv3270
CORE_REP|Org209_Gene3260#	Possible hydrolase	Rv3077
CORE_REP|Org289_Gene1016#	Probable fadB,fatty oxidation protein	Rv0860
CORE_REP|Org123_Gene430#	Serine/threonine-protein kinase PknG	Rv0410c
CORE_REP|Org440_Gene1575#	Probable methylmalonyl-CoA mutase large subunit MutB	Rv1493
CORE_REP|Org29_Gene4032#	ESX-1 secretion system protein EccCa1	Rv3870
CORE_REP|Org296_Gene71#	Isocitrate dehydrogenase [NADP]	Rv0066c
CORE_REP|Org341_Gene3305#	Conserved hypothetical protein	Rv3081
CORE_REP|Org388_Gene3992#	ESX-1 secretion-associated protein EspK	Rv3879c
CORE_REP|Org175_Gene3927#	Arabinofuranosyltransferase AftA	Rv3792
CORE_REP|Org325_Gene3104#	Probable ATP-dependent DNA helicase RecG	Rv2973c
CORE_REP|Org65_Gene2712#	1,4-alpha-glucan branching enzyme GlgB	Rv1326c
CORE_REP|Org281_Gene451#	Putative conserved ATPase	Rv0435c
CORE_REP|Org170_Gene3983#	Possible electron transfer protein FdxB	Rv3554
CORE_REP|Org172_Gene1418#	Conserved hypothetical membrane protein	Rv1565c
CORE_REP|Org289_Gene2167#	Probable drug-transport transmembrane ATP-binding protein ABC transporter BacA	Rv1819c
CORE_REP|Org428_Gene1845#	Probable 4-alpha-glucanotransferase MalQ (amylomaltase)	Rv1781c
CORE_REP|Org84_Gene3170#	Ribonucleoside-diphosphate reductase subunit alpha	Rv3051c
CORE_REP|Org440_Gene3353#	Probable ATP-dependent DNA helicase II UvrD2	Rv3198c
CORE_REP|Org321_Gene862#	Possible transcriptional regulatory protein	Rv0823c
CORE_REP|Org357_Gene1642#	Probable treX	Rv1564c
CORE_REP|Org252_Gene817#	Probable ptrBb,second part of protease II,	Rv0782
CORE_REP|Org243_Gene4071#	Cobalamin biosynthesis protein CobIJ	Rv2066
CORE_REP|Org55_Gene130#	Elongation factor G-like protein	Rv0120c
CORE_REP|Org51_Gene5#	DNA gyrase subunit B	Rv0005
CORE_REP|Org46_Gene3903#	Hypothetical protein	Rv3785
CORE_REP|Org360_Gene3735#	Probable acyl-CoA dehydrogenase FadE34	Rv3573c
CORE_REP|Org289_Gene1243#	Potassium-transporting ATPase ATP-binding subunit;	Rv1030
CORE_REP|Org384_Gene2761#	Probable conserved integral membrane ala-, val-, leu-rich protein	Rv2690c
CORE_REP|Org333_Gene1985#	Conserved hypothetical protein	Rv1868
CORE_REP|Org193_Gene717#	Probable elongation factor G FusA1 (EF-G)	Rv0684
CORE_REP|Org186_Gene1508#	Transketolase Tkt (TK)	Rv1449c
CORE_REP|Org197_Gene2814#	Possible conserved transmembrane ala-, gly-rich protein	Rv2721c
CORE_REP|Org325_Gene1100#	PPE family protein PPE15	Rv1039c
CORE_REP|Org289_Gene2899#	Conserved protein	Rv2402
CORE_REP|Org184_Gene2721#	Probable threonyl-tRNA synthetase ThrS	Rv2614c
CORE_REP|Org36_Gene3116#	DNA ligase [NAD dependent] LigA	Rv3014c
CORE_REP|Org75_Gene198#	Probable beta-glucosidase BglS	Rv0186
CORE_REP|Org71_Gene422#	Probable phosphate acetyltransferase Pta	Rv0408
CORE_REP|Org283_Gene1382#	Probable glucanase GlgE	Rv1327c
CORE_REP|Org170_Gene128#	Possible transmembrane acyltransferase	Rv0111
CORE_REP|Org385_Gene857#	Conserved protein	Rv0822c
CORE_REP|Org397_Gene2117#	Conserved protein	Rv2030c
CORE_REP|Org209_Gene480#	Conserved protein	Rv1836c
CORE_REP|Org86_Gene475#	Probable peptidase	Rv0457c
CORE_REP|Org47_Gene606#	Probable monoxygenase	Rv0565c
CORE_REP|Org389_Gene1228#	Probable fadH,NADPH-dependent 2,4-dienoyl-CoA reductase	Rv1175c
CORE_REP|Org163_Gene3900#	Probable dppD,dipeptide-transport ATP-binding protein ABC-transporter	Rv3663c
CORE_REP|Org372_Gene1663#	Probable conserved lipoprotein LpqW	Rv1166
CORE_REP|Org164_Gene3116#	Serine/threonine-protein kinase PknI	Rv2914c
CORE_REP|Org170_Gene4228#	Probable conserved transmembrane protein alanine and leucine rich	Rv3779
CORE_REP|Org327_Gene3972#	Possible arabinofuranosyltransferase AftB	Rv3805c
CORE_REP|Org69_Gene2241#	PPE28, Member of the Mycobacterium tuberculosis PPE family of glycine-rich proteins	Rv1800
CORE_REP|Org105_Gene980#	Transmembrane serine/threonine-protein kinase D PknD	Rv0931c
CORE_REP|Org143_Gene2438#	Possible conserved transmembrane protein	Rv2345
CORE_REP|Org177_Gene3879#	Probable ctpJ,cation-transporting P-type ATPase, transmembrane protein	Rv3743c
CORE_REP|Org289_Gene618#	Uroporphyrinogen III methyltransferase / synthase	Rv0511
CORE_REP|Org294_Gene2189#	Conserved hypothetical protein	Rv2079
CORE_REP|Org360_Gene1490#	Putative primosomal protein N' PriA	Rv1402
CORE_REP|Org297_Gene790#	PPE12, Member of the Mycobacterium tuberculosis PPE family	Rv0755c
CORE_REP|Org341_Gene2678#	Acetyl-/propionyl-coenzyme A carboxylase alpha chain	Rv2501c
CORE_REP|Org418_Gene2557#	Probable oxidoreductase (alpha subunit)	Rv2455c
CORE_REP|Org350_Gene1814#	Probable nitrate reductase NarX	Rv1736c
CORE_REP|Org172_Gene3804#	Acetyl-coenzyme A synthetase	Rv3667
CORE_REP|Org146_Gene3217#	Probable conserved integral membrane protein,	Rv3092c
CORE_REP|Org112_Gene3508#	Possible acrA1,multi functional protein	Rv3391
CORE_REP|Org130_Gene915#	Probable fadE10, acyl-CoA dehydrogenase	Rv0873
CORE_REP|Org91_Gene2960#	Possible magnesium-chelatase	Rv2850c
CORE_REP|Org361_Gene2309#	Conserved hypothetical protein	Rv2191
CORE_REP|Org128_Gene2387#	Chaperone protein HtpG	Rv2299c
CORE_REP|Org269_Gene265#	Probable succinate dehydrogenase	Rv0248c
CORE_REP|Org47_Gene1506#	Probable excinuclease ABC (subunit C-nuclease) UvrC	Rv1420
CORE_REP|Org170_Gene1#	Chromosomal replication initiator protein DnaA	Rv0001
CORE_REP|Org327_Gene341#	Conserved hypothetical protein with highly Pro-, Thr-rich C-terminus	Rv0312
CORE_REP|Org175_Gene836#	Probable oxidoreductase, possibly dihydrolipoamide dehydrogenase or mercuric reductase	Rv0794c
CORE_REP|Org288_Gene111#	Probable conserved integral membrane protein	Rv0102
CORE_REP|Org171_Gene359#	Isoniazid inductible gene protein IniA	Rv0342
CORE_REP|Org421_Gene2747#	Probable arsC,arsenical resistance transport integral membrane protein	Rv2643
CORE_REP|Org66_Gene2418#	Probable DNA primase DnaG	Rv2343c
CORE_REP|Org289_Gene4505#	Possible hydrolase	Rv3762c
CORE_REP|Org226_Gene700#	Possible hydrolase	Rv0669c
CORE_REP|Org381_Gene3919#	Bifunctional UDP-galactofuranosyl transferase GlfT2	Rv3808c
CORE_REP|Org101_Gene3278#	Probable NADH dehydrogenase I (chain L) NuoL	Rv3156
CORE_REP|Org289_Gene1718#	Conserved membrane protein	Rv1431
CORE_REP|Org106_Gene302#	ESX conserved component EccA3	Rv0282
CORE_REP|Org333_Gene528#	Probable oxidoreductase GMC-type	Rv0492c
CORE_REP|Org101_Gene3957#	Long-chain-fatty-acid--AMP ligase FadD32	Rv3801c
CORE_REP|Org112_Gene971#	Phosphate-transport integral membrane ABC transporter PstC2	Rv0929
CORE_REP|Org392_Gene17#	Transmembrane serine/threonine-protein kinase B PknB	Rv0014c
CORE_REP|Org318_Gene236#	Probable conserved transmembrane protein	Rv0218
CORE_REP|Org70_Gene2926#	Proline--tRNA ligase Catalyzes the attachment of proline to tRNA(Pro)	Rv2845c
CORE_REP|Org323_Gene370#	Probable chaperone protein DnaK	Rv0350
CORE_REP|Org438_Gene3582#	Glutamine--fructose-6-phosphate aminotransferase glmS	Rv3436c
CORE_REP|Org253_Gene756#	Possible sppA,protease IV	Rv0724
CORE_REP|Org175_Gene2324#	Conserved protein	Rv2230c
CORE_REP|Org175_Gene3694#	PPE64, Member of the Mycobacterium tuberculosis PPE family of glycine-rich proteins	Rv3558
CORE_REP|Org371_Gene3213#	Conserved protein	Rv3091
CORE_REP|Org299_Gene295#	PPE3, Member of the Mycobacterium tuberculosis PPE family	Rv0280
CORE_REP|Org180_Gene1615#	Possible plsB1,	Rv1551
CORE_REP|Org296_Gene3049#	Fatty-acid-AMP ligase FadD28	Rv2941
CORE_REP|Org6_Gene1998#	Probable acyl-CoA ligase FadD31	Rv1925
CORE_REP|Org289_Gene3484#	Conserved hypothetical ala-, arg-rich protein	Rv2917
CORE_REP|Org429_Gene3104#	Acetolactate synthase (large subunit) IlvB1 (acetohydroxy-acid synthase)	Rv3003c
CORE_REP|Org164_Gene1621#	Probable methylmalonyl-CoA mutase small subunit MutA	Rv1492
CORE_REP|Org363_Gene209#	Hypothetical protein	Rv0193c
CORE_REP|Org192_Gene1735#	Probable first part of macrolide-transport ATP-binding protein ABC transporter	Rv1668c
CORE_REP|Org45_Gene1326#	Probable drugs-transport transmembrane ATP-binding protein ABC transporter	Rv1272c
CORE_REP|Org242_Gene3014#	Sulfate adenylyltransferase subunit 1 cysN	Rv1286
CORE_REP|Org341_Gene1385#	Probable oppD,oligopeptide-transport ATP-binding protein ABC transporter	Rv1281c
CORE_REP|Org410_Gene3536#	1-deoxy-D-xylulose-5-phosphate synthase Dxs2	Rv3379c
CORE_REP|Org198_Gene2888#	Conserved hypothetical ala-rich protein	Rv2787
CORE_REP|Org164_Gene4127#	Conserved membrane protein	Rv3835
CORE_REP|Org220_Gene259#	Probable fadE5,acyl-CoA dehydrogenase	Rv0244c
CORE_REP|Org440_Gene3053#	Possible D-amino acid aminohydrolase	Rv2913c
CORE_REP|Org156_Gene3842#	Pantoate--beta-alanine ligase PanC	Rv3602c
CORE_REP|Org384_Gene1859#	ESX conserved component EccA5	Rv1798
CORE_REP|Org284_Gene2207#	Mycobacterial proteasome ATPase Mpa	Rv2115c
CORE_REP|Org404_Gene1619#	Probable fadD11,fatty-acid-CoA synthetase	Rv1550
CORE_REP|Org19_Gene224#	Phosphoenolpyruvate carboxykinase, pckA	Rv0211
CORE_REP|Org164_Gene2651#	Probable conserved integral membrane transport protein	Rv2459
CORE_REP|Org375_Gene2984#	Probable aldC,aldehyde dehydrogenase	Rv2858c
CORE_REP|Org69_Gene3173#	Probable fprB,ferredoxin/ferredoxin-NADP(+) reductase	Rv0886
CORE_REP|Org295_Gene1911#	Conserved hypothetical protein	Rv1835c
CORE_REP|Org316_Gene3942#	Probable fadE35,acyl-CoA dehydrogenase	Rv3797
CORE_REP|Org156_Gene2800#	Possible penicillin-binding lipoprotein	Rv2864c
CORE_REP|Org47_Gene1549#	Possible conserved integral membrane protein	Rv1459c
CORE_REP|Org341_Gene2341#	Long-chain-fatty-acid-CoA ligase FadD15	Rv2187
CORE_REP|Org280_Gene3863#	Possible oxidoreductase	Rv3727
CORE_REP|Org27_Gene1356#	Probable transcription termination factor Rho homolog	Rv1297
CORE_REP|Org434_Gene134#	Trehalose synthase TreS	Rv1668c
CORE_REP|Org187_Gene92#	Probable accA3,bifunctional protein	Rv3285
CORE_REP|Org168_Gene3623#	DNA-directed RNA polymerase subunit alpha rphoA	Rv3457c
CORE_REP|Org64_Gene4068#	ESX conserved component EccCb1	Rv3871
CORE_REP|Org63_Gene1862#	Possible integral membrane protein	Rv1779c
CORE_REP|Org90_Gene1266#	Probable fatty-acid-CoA ligase FadD6	Rv1206
CORE_REP|Org170_Gene1888#	Probable tyrosyl-tRNA synthase TyrS	Rv1689
CORE_REP|Org146_Gene2682#	Probable aspartyl-tRNA synthetase AspS	Rv2572c
CORE_REP|Org40_Gene957#	Possible betP,glycine betaine transporter, integral membrane protein	Rv0917
CORE_REP|Org288_Gene2300#	Possible ephD,short-chain dehydrogenas	Rv2214c
CORE_REP|Org325_Gene2207#	Transmembrane serine/threonine-protein kinase J PknJ	Rv2088
CORE_REP|Org35_Gene4047#	ESX conserved component EccB2	Rv3895c
CORE_REP|Org159_Gene1378#	Probable transposase	Rv3798
CORE_REP|Org289_Gene1545#	Probable oppA,oligopeptide-binding lipoprotein component of peptide transport system	Rv1280c
CORE_REP|Org372_Gene3893#	Probable sdhA,flavoprotein of succinate dehydrogenase SdhA subunit	Rv3318
CORE_REP|Org430_Gene2667#	Conserved protein	Rv2565
CORE_REP|Org61_Gene1185#	Conserved membrane protein	Rv1132
CORE_REP|Org289_Gene1692#	Probable Fmu protein	Rv1407
CORE_REP|Org181_Gene160#	PE1, Member of the Mycobacterium tuberculosis PE family	Rv0151c
CORE_REP|Org256_Gene1760#	Probable DNA repair protein RecN	Rv1696
CORE_REP|Org260_Gene1762#	Probable CTP synthase PyrG	Rv1699
CORE_REP|Org282_Gene3764#	Probable conserved transmembrane protein	Rv3635
CORE_REP|Org230_Gene2883#	Probable fadD2,fatty-acid-CoA synthetase	Rv0270
CORE_REP|Org5_Gene1841#	Mycosin-5	Rv1796
CORE_REP|Org153_Gene3446#	Probable glpd2, glycerol-3-phosphate dehydrogenase	Rv3302c
CORE_REP|Org370_Gene788#	PE-PGRS family protein PE_PGRS11	Rv0754
CORE_REP|Org45_Gene1614#	Probable frdA	Rv1552
CORE_REP|Org172_Gene725#	Probable conserved lipoprotein LpqB	Rv3244c
CORE_REP|Org333_Gene3680#	Probable gadB,glutamate decarboxylase	Rv3432c
CORE_REP|Org305_Gene128#	Probable oxcA,oxalyl-CoA decarboxylase	Rv0118c
CORE_REP|Org130_Gene1337#	Probable drugs-transport transmembrane ATP-binding protein	Rv1273c
CORE_REP|Org176_Gene2977#	Possible dipZ, cytochrome c-type biogenesis protein	Rv2874
CORE_REP|Org418_Gene2584#	PlsC domain-containing protein	Rv2483c
CORE_REP|Org9_Gene2717#	PPE family protein PPE42	Rv2608
CORE_REP|Org411_Gene1636#	Maltooligosyltrehalose trehalohydrolase TreZ	Rv1562c
CORE_REP|Org258_Gene1404#	Iron-regulated transporter IrtB	Rv1349
CORE_REP|Org147_Gene1315#	Probable drug-transport integral membrane protein	Rv1250
CORE_REP|Org275_Gene3859#	DNA polymerase III (subunit gamma/tau) DnaZ/X	Rv3721c
CORE_REP|Org156_Gene872#	Two component sensor histidine kinase DevS	Rv3132c
CORE_REP|Org331_Gene3559#	Cholesterol oxidase ChoD	Rv3409c
CORE_REP|Org260_Gene1921#	UreC, urease alpha subunit	Rv1850
CORE_REP|Org309_Gene1690#	Probable cydC,transmembrane ATP-binding protein	Rv1620c
CORE_REP|Org141_Gene240#	Probable conserved transmembrane protein	Rv0226c
CORE_REP|Org328_Gene2700#	Probable protein-export membrane protein SecD	Rv2587c
CORE_REP|Org375_Gene204#	Probable ilvD,dihydroxy-acid dehydratase	Rv0189c
CORE_REP|Org138_Gene660#	RecBCD enzyme subunit RecD	Rv0629c
CORE_REP|Org322_Gene4048#	ESX conserved component EccA1	Rv3868
CORE_REP|Org395_Gene1984#	Deamidase of pup Dop	Rv2112c
CORE_REP|Org24_Gene1076#	Potassium-transporting ATPase potassium-binding subunit	Rv1029
CORE_REP|Org393_Gene1307#	Probable cyp130, cytochrome P450	Rv1256c
CORE_REP|Org227_Gene1234#	Conserved protein	Rv1186c
CORE_REP|Org375_Gene1824#	Probable sulphate-transport transmembrane protein ABC transporter	Rv1739c
CORE_REP|Org413_Gene3451#	Probable fusion protein	Rv3327
CORE_REP|Org435_Gene38#	Probable fatty-acid-CoA ligase FadD34	Rv0035
CORE_REP|Org306_Gene248#	Probable fadE4,acyl-CoA dehydrogenase	Rv0231
CORE_REP|Org341_Gene3703#	Probable phospho-sugar mutase / MrsA	Rv3441c
CORE_REP|Org170_Gene399#	Probable adenylosuccinate synthetase PurA	Rv0357c
CORE_REP|Org80_Gene3388#	Two component sensory transduction histidine kinase MtrB	Rv3245c
CORE_REP|Org41_Gene1029#	Conserved hypothetical protein	Rv0976c
CORE_REP|Org440_Gene1065#	Unknown protein	Rv1006
CORE_REP|Org187_Gene2569#	Probable transmembrane serine/threonine-protein kinase E PknE	Rv1743
CORE_REP|Org130_Gene826#	Conserved protein	Rv0785
CORE_REP|Org170_Gene3060#	Conserved hypothetical protein	Rv2752c
CORE_REP|Org412_Gene2483#	Bifunctional enzyme MbtA: salicyl-AMP ligase (SAL-AMP ligase) + salicyl-S-ArCP synthetase	Rv2384
CORE_REP|Org318_Gene317#	Probable sulfatase	Rv0296c
CORE_REP|Org362_Gene1318#	Probable cold-shock DeaD-box protein A homolog DeaD	Rv1253
CORE_REP|Org128_Gene3693#	Probable dehydrogenase	Rv3537
CORE_REP|Org47_Gene2919#	Possible hydrolase	Rv2800
CORE_REP|Org209_Gene2610#	Probable glycerol kinase GlpK	Rv3696c
CORE_REP|Org254_Gene1260#	Conserved hypothetical protein	Rv1204c
CORE_REP|Org180_Gene945#	Conserved protein	Rv0907
CORE_REP|Org73_Gene2891#	Conserved hypothetical ala-rich protein	Rv2797c
CORE_REP|Org300_Gene260#	Probable conserved integral membrane protein	Rv0246
CORE_REP|Org202_Gene3586#	Probable conserved integral membrane protein	Rv3454
CORE_REP|Org346_Gene273#	Probable cobyric acid synthase CobQ1	Rv0255c
CORE_REP|Org277_Gene2572#	Probable macrolide-transport ATP-binding protein ABC transporter	Rv2477c
CORE_REP|Org289_Gene2660#	Probable aminopeptidase PepB	Rv2213
CORE_REP|Org236_Gene476#	Probable aldehyde dehydrogenase	Rv0458
CORE_REP|Org9_Gene1382#	Possible adenylate cyclase (ATP pyrophosphate-lyase) (adenylyl cyclase)	Rv1319c
CORE_REP|Org284_Gene1774#	Probable cycA,D-serine/D-alanine/glycine transporter	Rv1704c
CORE_REP|Org304_Gene3326#	Probable aofH, flavin-containing (mono)amine oxidase	Rv3170
CORE_REP|Org331_Gene274#	PPE2, Member of the M. tuberculosis PPE family	Rv0256c
CORE_REP|Org442_Gene3894#	Putative acetolactate synthase large subunit IlvB2	Rv3470c
CORE_REP|Org85_Gene3420#	Probable accD5, propionyl-CoA carboxylase beta chain 5	Rv3280
CORE_REP|Org322_Gene2315#	DlaT, dihydrolipoamide acyltransferase, E2 component of pyruvate dehydrogenase	Rv2215
CORE_REP|Org66_Gene2469#	Ferredoxin-dependent sulfite reductase SirA	Rv2391
CORE_REP|Org394_Gene182#	Probable fadD5,fatty-acid-CoA synthetase	Rv0166
CORE_REP|Org140_Gene579#	2-succinyl-5-enolpyruvyl-6-hydroxy-3-cyclohexene-1-carboxylate synthase	Rv0555
CORE_REP|Org222_Gene3143#	Probable monooxygenase	Rv3049c
CORE_REP|Org129_Gene3973#	Conserved hypothetical protein	Rv3811
CORE_REP|Org20_Gene3068#	Conserved hypothetical ala-rich protein	Rv2974c
CORE_REP|Org380_Gene3370#	Probable DNA methylase	Rv3263
CORE_REP|Org164_Gene1403#	Probable argS,Arginyl-tRNA synthetase	Rv1292
CORE_REP|Org237_Gene2368#	Putative phosphate-transport permease PitB	Rv2281
CORE_REP|Org277_Gene2507#	Hypothetical protein	Rv2411c
CORE_REP|Org328_Gene2197#	Conserved hypothetical protein	Rv2100
CORE_REP|Org289_Gene3807#	Possible dioxygenase	Rv3161c
CORE_REP|Org187_Gene1718#	Possible transposase	Rv0922
CORE_REP|Org28_Gene896#	DNA helicase Ercc3	Rv0861c
CORE_REP|Org67_Gene2728#	Probable ATP synthase alpha chain AtpA	Rv1308
CORE_REP|Org293_Gene843#	Probable pepC,aminopeptidase I	Rv0800
CORE_REP|Org312_Gene2428#	Putative malate oxidoreductase [NAD]	Rv2332
CORE_REP|Org19_Gene1268#	Probable tetronasin-transport integral membrane protein ABC transporter	Rv1217c
CORE_REP|Org298_Gene3352#	Hypothetical protein	Rv3195
CORE_REP|Org419_Gene4029#	Probable pgmA,phosphoglucomutase	Rv3068c
CORE_REP|Org137_Gene1891#	Probable acetolactate synthase IlvG	Rv1820
CORE_REP|Org21_Gene136#	PE-PGRS family protein PE_PGRS2	Rv0124
CORE_REP|Org108_Gene2600#	Probable fatty-acid-CoA ligase FadD3	Rv2505c
CORE_REP|Org304_Gene450#	Probable thiamine biosynthesis protein ThiC	Rv0423c
CORE_REP|Org2_Gene2974#	Possible oxidoreductase	Rv2893
CORE_REP|Org50_Gene1804#	Possible penicillin-binding protein	Rv1730c
CORE_REP|Org412_Gene1239#	Probable rocA,pyrroline-5-carboxylate dehydrogenase	Rv1187
CORE_REP|Org237_Gene1529#	Possible macrolide-transport ATP-binding protein ABC transporter	Rv1473
CORE_REP|Org432_Gene706#	Probable fadE8,acyl-CoA dehydrogenase	Rv0672
CORE_REP|Org228_Gene2414#	Probable uspC,sugar-binding lipoprotein component of sugar transport system	Rv2318
CORE_REP|Org289_Gene2754#	Probable yjcE,conserved integral membrane transport protein	Rv2287
CORE_REP|Org13_Gene3797#	Probable dppA,dipeptide-binding lipoprotein component of dipeptide transport system	Rv3666c
CORE_REP|Org352_Gene1457#	Member of Mycobacterium tuberculosis PPE family of proteins	Rv1387
CORE_REP|Org435_Gene356#	Conserved 13E12 repeat family protein	Rv0336
CORE_REP|Org71_Gene454#	60 kDa chaperonin 2 groEL2	Rv0440
CORE_REP|Org161_Gene2826#	Possible hsdM,type I restriction/modification system DNA methylase	Rv2756c
CORE_REP|Org35_Gene818#	Possible emrB,integral membrane drug efflux protein	Rv0783c
CORE_REP|Org289_Gene117#	Possible fatty-acid-CoA ligase FadD10	Rv0099
CORE_REP|Org175_Gene3010#	Probable signal recognition particle protein Ffh	Rv2916c
CORE_REP|Org87_Gene302#	ESX conserved component EccB3	Rv0283
CORE_REP|Org434_Gene574#	Probable fadD8, fatty-acid-CoA synthetase	Rv0551c
CORE_REP|Org115_Gene2433#	Integral membrane drug efflux protein Stp	Rv2333c
CORE_REP|Org327_Gene3460#	Probable pmmB,phosphomannomutase	Rv3308
CORE_REP|Org215_Gene940#	Probable oxidoreductase	Rv0897c
CORE_REP|Org37_Gene1498#	Possible fadD12,long-chain-fatty-acid-CoA synthetase	Rv1427c
CORE_REP|Org297_Gene1793#	Probable transcriptional regulatory protein	Rv1719
CORE_REP|Org265_Gene577#	Conserved protein	Rv0552
CORE_REP|Org154_Gene3556#	Hypothetical protein	Rv3403c
CORE_REP|Org37_Gene2613#	Conserved protein	Rv2510c
CORE_REP|Org174_Gene2720#	Probable acyltransferase	Rv2611c
CORE_REP|Org289_Gene2760#	Probable aminotransferase	Rv2294
CORE_REP|Org368_Gene852#	Exopolysaccharide phosphotransferase CpsY	Rv0806c
CORE_REP|Org290_Gene1836#	Possible fatty-acid-CoA ligase FadD1	Rv1750c
CORE_REP|Org289_Gene1942#	30S ribosomal protein S1 RpsA	Rv1630
CORE_REP|Org289_Gene722#	Mce-family protein Mce2F	Rv0594
CORE_REP|Org269_Gene184#	Mce-family protein Mce1D	Rv0172
CORE_REP|Org422_Gene2937#	Possible efpA,integral membrane efflux protein	Rv2846c
CORE_REP|Org289_Gene2833#	Probable glycyl-tRNA synthetase GlyS	Rv2357c
CORE_REP|Org313_Gene557#	Probable conserved transmembrane protein	Rv0528
CORE_REP|Org95_Gene2359#	Possible flavoprotein, probably continuation of Rv2250A	Rv2251
CORE_REP|Org97_Gene3552#	Inosine-5'-monophosphate dehydrogenase	Rv3411c
CORE_REP|Org208_Gene2604#	Probable accD1, acetyl-/propionyl-CoA carboxylase (beta subunit)	Rv2502c
CORE_REP|Org170_Gene2545#	Probable dehydrogenase	Rv2280
CORE_REP|Org289_Gene1034#	Possible conserved transmembrane protein	Rv0876c
CORE_REP|Org29_Gene2811#	RNA polymerase sigma factor SigA	Rv2703
CORE_REP|Org117_Gene1487#	PE family protein PE16	Rv1430
CORE_REP|Org5_Gene809#	Gamma-glutamyltranspeptidase / glutathione hydrolase	Rv0773c
CORE_REP|Org397_Gene23#	Conserved protein with FHA domain	Rv0020c
CORE_REP|Org86_Gene848#	Amidophosphoribosyltransferase	Rv0808
CORE_REP|Org260_Gene1684#	Probable cydD,transmembrane ATP-binding protein ABC transporter	Rv1621c
CORE_REP|Org115_Gene3528#	Hypothetical protein	Rv3394c
CORE_REP|Org243_Gene459#	Probable mannosyltransferase. Probable conserved transmembrane protein	Rv1635c
CORE_REP|Org339_Gene3528#	Probable GMP synthase [glutamine-hydrolyzing] GuaA	Rv3396c
CORE_REP|Org201_Gene2359#	Possible oxidoreductase	Rv2263
CORE_REP|Org357_Gene1289#	Probable htrA (alternate gene name: degP)	Rv1223
CORE_REP|Org64_Gene3448#	Conserved protein,CPSA-related protein	Rv3267
CORE_REP|Org405_Gene2713#	Polyamine aminopropyltransferase	Rv2601
CORE_REP|Org111_Gene3142#	Probable D-3-phosphoglycerate dehydrogenase SerA1	Rv2996c
CORE_REP|Org170_Gene604#	Probable integral membrane protein	Rv0537c
CORE_REP|Org207_Gene3971#	Probable accD4,propionyl-CoA carboxylase beta chain 4	Rv3799c
CORE_REP|Org100_Gene1053#	Conserved membrane protein	Rv1002c
CORE_REP|Org137_Gene1410#	Probable fatty acyl-AMP ligase MbtM	Rv1345
CORE_REP|Org289_Gene2300#	Probable lipase LipD	Rv1923
CORE_REP|Org313_Gene476#	PPE family protein PPE11	Rv0453
CORE_REP|Org34_Gene2581#	Alpha-glucosidase AglA	Rv2471
CORE_REP|Org289_Gene3882#	Probable two component sensor kinase	Rv3220c
CORE_REP|Org420_Gene1051#	Methionyl-tRNA synthetase MetS	Rv1007c
CORE_REP|Org116_Gene1580#	Probable membrane protein	Rv1508c
CORE_REP|Org32_Gene2797#	Possible secreted protease	Rv2672
CORE_REP|Org119_Gene1801#	Possible succinate-semialdehyde dehydrogenase [NADP+] dependent (SSDH) GabD2	Rv1731
CORE_REP|Org224_Gene1467#	Aminoglycosides/tetracycline-transport integral membrane protein	Rv1410c
CORE_REP|Org58_Gene2312#	Probable carboxylesterase CaeA	Rv2224c
CORE_REP|Org302_Gene1974#	Conserved protein	Rv1867
CORE_REP|Org290_Gene3980#	Unknown protein	Rv3818
CORE_REP|Org396_Gene2286#	Alpha(1->6)mannosyltransferase. Possible conserved integral membrane protein	Rv2174
CORE_REP|Org170_Gene1272#	Probable ppdK,Pyruvate, phosphate dikinase	Rv1127c
CORE_REP|Org104_Gene1174#	Probable narK1,nitrite extrusion protein	Rv2329c
CORE_REP|Org372_Gene934#	PPE family protein PPE4	Rv0286
CORE_REP|Org183_Gene2346#	Probable glpD1,glycerol-3-phosphate dehydrogenase	Rv2249c
CORE_REP|Org350_Gene1528#	Probable glucose-6-phosphate 1-dehydrogenase Zwf2	Rv1447c
CORE_REP|Org120_Gene2320#	Conserved protein	Rv2226
CORE_REP|Org354_Gene2252#	Probable UDP-N-acetylmuramoylalanyl-D-glutamyl-2, 6-diaminopimelate-D-alanyl-D-alanyl ligase	Rv2157c
CORE_REP|Org63_Gene3644#	Possible cpsA,hypothetical protein	Rv3484
CORE_REP|Org134_Gene3828#	Conserved protein	Rv3698
CORE_REP|Org413_Gene2304#	Probable conserved integral membrane protein	Rv2209
CORE_REP|Org204_Gene3967#	Conserved polyketide synthase associated protein PapA1	Rv3824c
CORE_REP|Org38_Gene787#	Probable mmsA,methylmalonic acid semialdehyde dehydrogenase	Rv0753c
CORE_REP|Org192_Gene931#	Probable monooxygenase	Rv0892
CORE_REP|Org41_Gene3138#	Probable glutamyl-tRNA(GLN) amidotransferase (subunit B) GatB	Rv3009c
CORE_REP|Org405_Gene1083#	two component sensor histidine kinase protein	Rv1032c
CORE_REP|Org325_Gene3724#	Probable fatty-acid-CoA ligase FadD3	Rv3561
CORE_REP|Org161_Gene1346#	Conserved protein	Rv1288
CORE_REP|Org297_Gene231#	Probable fadD4,fatty-acid-CoA synthetase	Rv0214
CORE_REP|Org389_Gene2349#	Conserved hypothetical protein	Rv2262c
CORE_REP|Org270_Gene1830#	ESX conserved component EccB5	Rv1782
CORE_REP|Org156_Gene3778#	Member of the Mycobacterium tuberculosis PPE protein family	Rv3539
CORE_REP|Org318_Gene3915#	Possible two component sensor kinase TcrY	Rv3764c
CORE_REP|Org86_Gene1436#	Probable membrane protein	Rv1371
CORE_REP|Org341_Gene4088#	PE-PGRS family protein PE_PGRS62	Rv3812
CORE_REP|Org97_Gene2419#	Conserved protein	Rv2315c
CORE_REP|Org302_Gene944#	Probable gltA2,citrate synthase 1	Rv0896
CORE_REP|Org371_Gene3746#	Lysyl-tRNA synthetase 1 LysS (lysine--tRNA ligase 1) (LysRS 1) (lysine translase)	Rv3598c
CORE_REP|Org356_Gene1036#	Two component sensor kinase MprB	Rv0982
CORE_REP|Org40_Gene112#	Conserved hypothetical protein	Rv0104
CORE_REP|Org306_Gene890#	Probable oxidase	Rv0846c
CORE_REP|Org68_Gene2244#	ESX conserved component EccD5	Rv1795
CORE_REP|Org39_Gene3184#	Probable chain-fatty-acid-CoA ligase FadD13	Rv3089
CORE_REP|Org289_Gene1315#	Probable phoH2,phoH-like protein	Rv1095
CORE_REP|Org289_Gene3985#	NAD(P)H quinone reductase LpdA	Rv3303c
CORE_REP|Org402_Gene962#	Possible dioxygenase	Rv0913c
CORE_REP|Org414_Gene171#	Member of the Mycobacterium tuberculosis PE family	Rv0160c
CORE_REP|Org238_Gene3505#	Halimadienyl diphosphate synthase	Rv3377c
CORE_REP|Org40_Gene686#	Probable dioxygenase	Rv0654
CORE_REP|Org170_Gene3916#	Trehalose-6-phosphate synthase	Rv3490
CORE_REP|Org341_Gene456#	Probable lipoprotein aminopeptidase LpqL	Rv0418
CORE_REP|Org304_Gene2668#	Member of the M. tuberculosis PE family	Rv2519
CORE_REP|Org393_Gene1177#	Possible methylcitrate dehydratase PrpD	Rv1130
CORE_REP|Org108_Gene2085#	Conserved protein	Rv2004c
CORE_REP|Org10_Gene446#	Possible lpqM,lipoprotein peptidase	Rv0419
CORE_REP|Org156_Gene4108#	Monooxygenase EthA	Rv3854c
CORE_REP|Org55_Gene1442#	Conserved hypothetical protein	Rv1376
CORE_REP|Org314_Gene3610#	Possible triacylglycerol synthase	Rv3480c
CORE_REP|Org68_Gene2476#	Probable frdB,fumarate reductase, iron-sulfur subunit	Rv1553
CORE_REP|Org360_Gene960#	Putative acetyl-coenzyme A carboxylase carboxyl transferase subunit beta accD3	Rv0904c
CORE_REP|Org227_Gene1368#	Probable bifunctional transcriptional activator/DNA repair enzyme AlkA	Rv1317c
CORE_REP|Org13_Gene70#	Possible oxidoreductase	Rv0063
CORE_REP|Org199_Gene252#	Probable conserved transmembrane protein	Rv0235c
CORE_REP|Org423_Gene3382#	Possible cationic amino acid transporter	Rv3253c
CORE_REP|Org261_Gene1056#	Probable UDP-N-acetylglucosamine pyrophosphorylase GlmU	Rv1018c
CORE_REP|Org250_Gene3366#	Probable adenosylhomocysteinase SahH (S-adenosyl-L-homocysteine hydrolase) (adohcyase)	Rv3248c
CORE_REP|Org47_Gene1394#	Probable ATP synthase beta chain AtpD	Rv1310
CORE_REP|Org406_Gene3113#	Probable glutamyl-tRNA(GLN) amidotransferase (subunit A) GatA (Glu-ADT subunit A)	Rv3011c
CORE_REP|Org130_Gene3426#	Probable pcd,piperideine-6-carboxylic acid dehydrogenase	Rv3293
CORE_REP|Org435_Gene1685#	Conserved membrane protein	Rv1619
CORE_REP|Org12_Gene2604#	Possible triacylglycerol synthase (diacylglycerol acyltransferase)	Rv2484c
CORE_REP|Org246_Gene357#	IniC,isoniazid-inducible gene	Rv0343
CORE_REP|Org134_Gene2944#	Probable mqo, malate:quinone oxidoreductase	Rv2852c
CORE_REP|Org388_Gene1864#	PPE33, Member of the Mycobacterium tuberculosis PPE family of glycine-rich proteins	Rv1809
CORE_REP|Org177_Gene3205#	Triacylglycerol lipase	Rv3097c
CORE_REP|Org55_Gene1459#	Probable monoxygenase	Rv1393c
CORE_REP|Org289_Gene3679#	Probable cyp136, cytochrome P450 136	Rv3059
CORE_REP|Org133_Gene152#	Probable conserved transmembrane protein	Rv0143c
CORE_REP|Org50_Gene228#	Hypothetical protein	Rv0210
CORE_REP|Org289_Gene1013#	Probable N-succinyldiaminopimelate aminotransferase DapC	Rv0858c
CORE_REP|Org222_Gene99#	Possible formate hydrogenase HycE (FHL)	Rv0087
CORE_REP|Org241_Gene2067#	Probable penicillin-binding protein PbpA	Rv0016c
CORE_REP|Org44_Gene924#	Probable exported protein	Rv0888
CORE_REP|Org341_Gene2313#	Probable UDP-N-acetylmuramoylalanine-D-glutamate ligase MurD	Rv2155c
CORE_REP|Org170_Gene1421#	Probable oxidoreductase	Rv1257c
CORE_REP|Org272_Gene1692#	Conserved hypothetical membrane protein	Rv1639c
CORE_REP|Org47_Gene822#	Probable aldA,NAD-dependent aldehyde dehydrogenase	Rv0768
CORE_REP|Org73_Gene2216#	AnsP1,L-asparagine permease, integral membrane protein	Rv2127
CORE_REP|Org289_Gene3402#	Probable N utilization substance protein A NusA	Rv2841c
CORE_REP|Org25_Gene2552#	Probable folylpolyglutamate synthase protein FolC	Rv2447c
CORE_REP|Org179_Gene4007#	Glutamate synthase [NADPH] small chain	Rv3858c
CORE_REP|Org362_Gene94#	Possible hycQ,hydrogenase, integral membrane protein	Rv0086
CORE_REP|Org397_Gene681#	Conserved protein	Rv0647c
CORE_REP|Org230_Gene400#	Conserved hypothetical membrane protein	Rv1842c
CORE_REP|Org242_Gene1907#	Probable aldehyde dehydrogenase	Rv0223c
CORE_REP|Org111_Gene4070#	ESX-1 secretion system protein EccD1	Rv3877
CORE_REP|Org178_Gene1891#	Possible flavoprotein	Rv1817
CORE_REP|Org289_Gene531#	Member of the Mycobacterium tuberculosis PPE family	Rv0442c
CORE_REP|Org242_Gene2848#	Probable transcriptional regulator protein	Rv1129c
CORE_REP|Org16_Gene1771#	Probable conserved transmembrane protein	Rv1707
CORE_REP|Org389_Gene99#	Conserved hypothetical ORF in REP13E12 repeat	Rv3467
CORE_REP|Org416_Gene794#	Possible phoR,two component system response phosphate sensor kinase membrane-associated	Rv0758
CORE_REP|Org61_Gene1678#	Integral membrane cytochrome D ubiquinol oxidase CydA	Rv1623c
CORE_REP|Org349_Gene1916#	Probable 6-phosphogluconate dehydrogenase Gnd1	Rv1844c
CORE_REP|Org243_Gene3687#	Probable GTP1/Obg-family GTP-binding protein Obg	Rv2440c
CORE_REP|Org216_Gene2459#	Probable amiA2,amidase	Rv2363
CORE_REP|Org341_Gene2602#	Hypothetical protein	Rv2425c
CORE_REP|Org289_Gene3651#	Conserved protein	Rv3035
CORE_REP|Org31_Gene2093#	Unknown protein	Rv2000
CORE_REP|Org266_Gene3997#	ESX conserved component EccB1	Rv3869
CORE_REP|Org50_Gene4082#	Poly(A) polymerase PcnA	Rv3907c
CORE_REP|Org341_Gene3848#	DNA repair protein RadA (DNA repair protein SMS)	Rv3585
CORE_REP|Org139_Gene3514#	Probable amiD,amidase	Rv3375
CORE_REP|Org50_Gene2330#	Glutamine synthetase GlnA1 (glutamine synthase) (GS-I)	Rv2220
CORE_REP|Org155_Gene1894#	Probable inosine-5'-monophosphate dehydrogenase GuaB1	Rv1843c
CORE_REP|Org289_Gene3594#	3-isopropylmalate dehydratase large subunit	Rv2988c
CORE_REP|Org289_Gene1056#	Possible triacylglycerol synthase (diacylglycerol acyltransferase)	Rv0895
CORE_REP|Org149_Gene340#	Probable UDP-glucose 6-dehydrogenase UdgA (UDP-GLC dehydrogenase)	Rv0322
CORE_REP|Org236_Gene1658#	Conserved hypothetical protein	Rv1592c
CORE_REP|Org196_Gene3022#	Probable ammonium-transport integral membrane protein Amt	Rv2920c
CORE_REP|Org241_Gene2057#	Conserved hypothetical protein	Rv0026
CORE_REP|Org405_Gene3302#	Hypothetical protein	Rv3190c
CORE_REP|Org289_Gene255#	Possible methyltransferase	Rv0213c
CORE_REP|Org260_Gene3820#	Probable cyp137, cytochrome P-450	Rv3685c
CORE_REP|Org230_Gene2185#	Member of the Mycobacterium tuberculosis PPE protein family	Rv3532
CORE_REP|Org24_Gene171#	NAD(P) transhydrogenase subunit beta	Rv0157
CORE_REP|Org289_Gene2792#	Probable rocE,cationic amino acid (especially arginine and ornithine) transporter (permease)	Rv2320c
CORE_REP|Org46_Gene3326#	GCN5-related N-acetyltransferase, phosphorylase	Rv3225c
CORE_REP|Org14_Gene1151#	Probable fumarase Fum (fumarate hydratase)	Rv1098c
CORE_REP|Org128_Gene3202#	Putative triacylglycerol synthase (diacylglycerol acyltransferase) Tgs4	Rv3088
CORE_REP|Org295_Gene484#	Probable transcriptional regulatory protein	Rv0465c
CORE_REP|Org110_Gene1260#	Probable fadD36,fatty-acid-CoA synthetase	Rv1193
CORE_REP|Org231_Gene2985#	Probable amiC,amidase	Rv2888c
CORE_REP|Org180_Gene1490#	Probable dehydrogenase	Rv1432
CORE_REP|Org279_Gene2341#	Acetyl/propionyl-CoA carboxylase (beta subunit) AccD6	Rv2247
CORE_REP|Org297_Gene2747#	Conserved hypothetical protein; GTP-dependent RNA ligase that is involved in tRNA splicing and RNA repair	Rv2631
CORE_REP|Org24_Gene1543#	Peptidoglycan hydrolase	Rv1477
CORE_REP|Org232_Gene3189#	Possible triacylglycerol synthase (diacylglycerol acyltransferase)	Rv3087
CORE_REP|Org280_Gene1686#	Probable pykA,pyruvate kinase	Rv1617
CORE_REP|Org237_Gene810#	Probable purB,adenylosuccinate lyase	Rv0777
CORE_REP|Org185_Gene323#	ESX-3 secretion system protein EccD3	Rv0290
CORE_REP|Org372_Gene788#	Possible cyp135B1, cytochrome P450	Rv0568
CORE_REP|Org123_Gene2592#	Possible transposase for insertion element IS6110 [second part]	Rv3475
CORE_REP|Org289_Gene4650#	ESX-1 secretion-associated protein EspI	Rv3876
CORE_REP|Org129_Gene2823#	Probable soluble pyridine nucleotide transhydrogenase	Rv2713
CORE_REP|Org337_Gene1705#	Possible drug efflux membrane protein	Rv1634
CORE_REP|Org113_Gene1139#	Serine hydroxymethyltransferase 1 GlyA1	Rv1093
CORE_REP|Org320_Gene136#	Maltokinase Mak	Rv0127
CORE_REP|Org320_Gene410#	Probable ndhA,membrane NADH dehydrogenase	Rv0392c
CORE_REP|Org404_Gene2638#	Conserved hypothetical protein	Rv2522c
CORE_REP|Org69_Gene3844#	Conserved protein	Rv3719
CORE_REP|Org211_Gene622#	Probable membrane sugar transferase	Rv0696
CORE_REP|Org74_Gene1714#	Probable argH,Argininosuccinate lyase	Rv1659
CORE_REP|Org47_Gene2197#	Dipeptidase PepE	Rv2089c
CORE_REP|Org8_Gene3734#	Cysteinyl-tRNA synthetase 1 CysS1 (cysteine--tRNA ligase 1)	Rv3580c
CORE_REP|Org295_Gene21#	Probable cell division protein RodA	Rv0017c
CORE_REP|Org160_Gene1681#	Possible prolipoprotein diacylglyceryl transferases Lgt	Rv1614
CORE_REP|Org256_Gene237#	Possible triacylglycerol synthase (diacylglycerol acyltransferase)	Rv0221
CORE_REP|Org35_Gene943#	Two component sensor histidine kinase PrrB	Rv0902c
CORE_REP|Org134_Gene2905#	Probable transposase	Rv2812
CORE_REP|Org30_Gene3368#	Putative triacylglycerol synthase (diacylglycerol acyltransferase) Tgs3	Rv3234c
CORE_REP|Org408_Gene533#	Probable glutamyl-tRNA reductase HemA (GLUTR)	Rv0509
CORE_REP|Org77_Gene1300#	Probable sugar-binding lipoprotein LpqY	Rv1235
CORE_REP|Org40_Gene3251#	Probable fadE24, acyl-CoA dehydrogenase	Rv3139
CORE_REP|Org184_Gene3969#	Conserved hypothetical protein	Rv3822
CORE_REP|Org136_Gene3599#	ESX-4 secretion system protein eccD4	Rv3448
CORE_REP|Org292_Gene1187#	Probable glucose-6-phosphate 1-dehydrogenase Zwf1 (G6PD)	Rv1121
CORE_REP|Org326_Gene2561#	Probable trigger factor (TF) protein Tig	Rv2462c
CORE_REP|Org292_Gene2016#	Probable lppF, conserved lipoprotein	Rv1921c
CORE_REP|Org341_Gene1068#	Probable pepD (alternate gene name: mtb32b)	Rv0983
CORE_REP|Org289_Gene586#	Possible transcriptional regulatory protein	Rv0485
CORE_REP|Org289_Gene241#	Probable conserved transmembrane protein	Rv0204c
CORE_REP|Org289_Gene4011#	Probable aminotransferase	Rv3329
CORE_REP|Org159_Gene2669#	Conserved protein	Rv2577
CORE_REP|Org17_Gene3350#	Probable pmmA,phosphomannomutase	Rv3257c
CORE_REP|Org387_Gene1632#	Adenosylmethionine-8-amino-7-oxononanoate aminotransferase BioA	Rv1568
CORE_REP|Org316_Gene1857#	Member of the Mycobacterium tuberculosis PPE family of glycine-rich proteins	Rv1802
CORE_REP|Org333_Gene410#	Probable carbon monoxide dehydrogenase	Rv0375c
CORE_REP|Org389_Gene3740#	Probable conserved integral membrane	Rv3630
CORE_REP|Org321_Gene481#	Dihydrolipoyl dehydrogenase	Rv0462
CORE_REP|Org289_Gene572#	Possible conserved transmembrane protein	Rv0473
CORE_REP|Org345_Gene283#	Probable narU,nitrite extrusion protein	Rv0267
CORE_REP|Org175_Gene1778#	Probable GTP-binding protein EngA	Rv1713
CORE_REP|Org127_Gene3263#	Triacylglycerol synthase (diacylglycerol acyltransferase) Tgs1	Rv3130c
CORE_REP|Org30_Gene2563#	Probable conserved integral membrane transport protein	Rv2456c
CORE_REP|Org325_Gene2864#	Possible ala-rich transferase	Rv2739c
CORE_REP|Org41_Gene2297#	Phospho-2-dehydro-3-deoxyheptonate aldolase AroG	Rv2178c
CORE_REP|Org184_Gene547#	Probable hemL,glutamate-1-semialdehyde 2,1-aminomutase	Rv0524
CORE_REP|Org357_Gene3384#	Conserved hypothetical protein	Rv3254
CORE_REP|Org405_Gene1460#	Probable cyp132, cytochrome P450	Rv1394c
CORE_REP|Org220_Gene3719#	Conserved protein	Rv3627c
CORE_REP|Org349_Gene1805#	Probable oxidoreductase	Rv1726
CORE_REP|Org171_Gene3929#	Decaprenylphosphoryl-beta-D-ribose 2'-oxidase	Rv3790
CORE_REP|Org314_Gene385#	Possible Mg2+ transport transmembrane protein MgtE	Rv0362
CORE_REP|Org209_Gene3497#	NADPH-dependent mycothiol reductase Mtr	Rv2855
CORE_REP|Org32_Gene865#	GCN5-related N-acetyltransferase, MshD	Rv0819
CORE_REP|Org289_Gene1712#	Possible triacylglycerol synthase (diacylglycerol acyltransferase)	Rv1425
CORE_REP|Org203_Gene1853#	Probable cyp144, cytochrome p450	Rv1777
CORE_REP|Org117_Gene251#	Succinate-semialdehyde dehydrogenase [NADP+] dependent (SSDH) GabD1	Rv0234c
CORE_REP|Org87_Gene173#	Possible oxidoreductase	Rv0161
CORE_REP|Org322_Gene2421#	Conserved protein	Rv2314c
CORE_REP|Org109_Gene3607#	Mycosin-4	Rv3449
CORE_REP|Org99_Gene3218#	NADPH:adrenodoxin oxidoreductase FprA	Rv3106
CORE_REP|Org289_Gene4313#	Probable lpqF,conserved lipoprotein	Rv3593
CORE_REP|Org107_Gene258#	Probable fabG4,3-oxoacyl-[acyl-carrier protein]	Rv0242c
CORE_REP|Org93_Gene181#	Mce-family protein Mce1A	Rv0169
CORE_REP|Org289_Gene2573#	Conserved protein	Rv2141c
CORE_REP|Org409_Gene3865#	Putative triacylglycerol synthase (diacylglycerol acyltransferase) Tgs2	Rv3734c
CORE_REP|Org230_Gene3333#	Probable dehydrogenase	Rv0697
CORE_REP|Org70_Gene193#	Probable conserved transmembrane protein	Rv0180c
CORE_REP|Org88_Gene2676#	Conserved hypothetical ala-, leu-, val-rich protein	Rv2559c
CORE_REP|Org278_Gene798#	Lanosterol 14-alpha demethylase	Rv0764c
CORE_REP|Org81_Gene505#	Probable conserved lipoprotein LprQ	Rv0483
CORE_REP|Org176_Gene3823#	Probable conserved transmembrane protein	Rv3689
CORE_REP|Org23_Gene2493#	Isochorismate synthase MbtI	Rv2386c
CORE_REP|Org55_Gene915#	Member of the Mycobacterium tuberculosis PPE family	Rv0878c
CORE_REP|Org289_Gene2652#	onserved hypothetical protein	Rv2205c
CORE_REP|Org262_Gene565#	Probable conserved integral membrane protein	Rv0541c
CORE_REP|Org374_Gene2838#	Possible glycosyl transferase	Rv2962c
CORE_REP|Org89_Gene3480#	O-acetylhomoserine sulfhydrylase MetC	Rv3340
CORE_REP|Org416_Gene346#	Possible cyp135A1, cytochrome P450	Rv0327c
CORE_REP|Org374_Gene2469#	4-aminobutyrate aminotransferase	Rv2589
CORE_REP|Org242_Gene983#	Probable F420 biosynthesis protein FbiB	Rv3262
CORE_REP|Org330_Gene765#	Possible xylB,D-xylulose-kinase (xylulokinase)	Rv0729
CORE_REP|Org187_Gene4069#	Probable conserved ATP-binding protein ABC transporter	Rv3197
CORE_REP|Org418_Gene1346#	Diaminopimelate decarboxylase LysA	Rv1293
CORE_REP|Org17_Gene144#	Probable fadE1,acyl-CoA dehydrogenase	Rv0131c
CORE_REP|Org342_Gene2191#	Proteasome accessory factor a PafA	Rv2097c
CORE_REP|Org187_Gene2118#	Probable ATP synthase delta chain AtpH	Rv1307
CORE_REP|Org151_Gene2329#	Probable glutamine synthetase GlnA2 (glutamine synthase)	Rv2222c
CORE_REP|Org358_Gene3510#	Possible triacylglycerol synthase (diacylglycerol acyltransferase)	Rv3371
CORE_REP|Org198_Gene3262#	Probable NADH dehydrogenase I (chain F) NuoF	Rv3150
CORE_REP|Org285_Gene3096#	Probable conserved integral membrane protein	Rv2994
CORE_REP|Org198_Gene2611#	Probable conserved integral membrane leu-, ala-rich protein	Rv2508c
CORE_REP|Org71_Gene2373#	Possible triacylglycerol synthase (diacylglycerol acyltransferase)	Rv2285
CORE_REP|Org40_Gene2491#	Polyketide synthetase MbtC (polyketide synthase)	Rv2382c
CORE_REP|Org431_Gene1663#	Probable histidinol dehydrogenase HisD (HDH)	Rv1599
CORE_REP|Org32_Gene1701#	Cya,membrane-anchored adenylyl cyclase	Rv1625c
CORE_REP|Org242_Gene2546#	Probable conserved integral membrane protein	Rv0842
CORE_REP|Org247_Gene2088#	Conserved hypothetical protein	Rv2008c
CORE_REP|Org429_Gene1349#	Probable thrA (hom), homoserine dehydrogenase	Rv1294
CORE_REP|Org103_Gene767#	Probable preprotein translocase SecY	Rv0732
CORE_REP|Org222_Gene1439#	Conserved hypothetical protein	Rv1375
CORE_REP|Org175_Gene261#	Probable fadA2,acetyl-CoA acyltransferase (3-acyl-CoA thiolase	Rv0243
CORE_REP|Org15_Gene3252#	Probable NADH dehydrogenase I (chain D) NuoD (NADH-ubiquinone oxidoreductase chain D)	Rv3148
CORE_REP|Org333_Gene2136#	Probable conserved integral membrane protein	Rv1999c
CORE_REP|Org409_Gene428#	Possible conserved membrane protein	Rv0412c
CORE_REP|Org58_Gene957#	Probable transposase	Rv0920c
CORE_REP|Org59_Gene3250#	Member of the Mycobacterium tuberculosis Ala-, Gly-rich PPE family	Rv3136
CORE_REP|Org42_Gene2544#	Conserved protein	Rv2449c
CORE_REP|Org442_Gene418#	Probable cell division protein FtsY (SRP receptor)	Rv2921c
CORE_REP|Org25_Gene2879#	Probable pepR,protease/peptidase	Rv2782c
CORE_REP|Org227_Gene2326#	3-oxoacyl-[acyl-carrier protein] synthase 2 KasB (beta-ketoacyl-ACP synthase)	Rv2246
CORE_REP|Org274_Gene42#	Probable conserved integral membrane protein	Rv0037c
CORE_REP|Org183_Gene1735#	Probable cyp139, cytochrome P450	Rv1666c
CORE_REP|Org249_Gene2932#	Probable ugpB,Sn-glycerol-3-phosphate binding lipoprotein component of Sn-glycerol-3-phosphate transport system	Rv2833c
CORE_REP|Org289_Gene1440#	Probable conserved integral membrane transport protein	Rv1200
CORE_REP|Org289_Gene623#	Possible acyltransferase, integral membrane protein	Rv0517
CORE_REP|Org47_Gene1379#	Threonine synthase ThrC (ts)	Rv1295
CORE_REP|Org337_Gene3878#	Conserved protein	Rv3722c
CORE_REP|Org274_Gene1558#	Probable membrane protein	Rv1490
CORE_REP|Org351_Gene1300#	Conserved protein	Rv1232c
CORE_REP|Org249_Gene2468#	Probable conserved transmembrane protein	Rv2366c
CORE_REP|Org325_Gene2280#	Conserved protein	Rv2159c
CORE_REP|Org284_Gene606#	Probable transcriptional regulatory protein (possibly ArsR-family)	Rv0576
CORE_REP|Org310_Gene549#	Probable gabP,GABA permease (gamma-aminobutyrate permease)	Rv0522
CORE_REP|Org319_Gene2775#	Possible arabinofuranosyltransferase AftC	Rv2673
CORE_REP|Org147_Gene3857#	Glutamate--cysteine ligase EgtA	Rv3704c
CORE_REP|Org188_Gene244#	Probable integral membrane acyltransferase	Rv0228
CORE_REP|Org27_Gene3706#	Possible aspB,aspartate aminotransferase	Rv3565
CORE_REP|Org255_Gene3183#	Conserved hypothetical protein	Rv3074
CORE_REP|Org80_Gene2461#	Probable dgt, deoxyguanosine triphosphate triphosphohydrolase	Rv2344c
CORE_REP|Org285_Gene2385#	Probable esterase LipM	Rv2284
CORE_REP|Org358_Gene1220#	Mannosyltransferase PimE	Rv1159
CORE_REP|Org420_Gene2483#	Lysine-N-oxygenase MbtG (L-lysine 6-monooxygenase)	Rv2378c
CORE_REP|Org155_Gene467#	Conserved hypothetical protein	Rv0449c
CORE_REP|Org289_Gene3342#	Secreted L-alanine dehydrogenase Ald (40 kDa antigen) (TB43)	Rv2780
CORE_REP|Org117_Gene1439#	Probable dihydroorotase PyrC (DHOase)	Rv1381
CORE_REP|Org145_Gene2581#	Probable carboxylesterase LipQ	Rv2485c
CORE_REP|Org45_Gene1063#	Probable enolase Eno	Rv1023
CORE_REP|Org198_Gene2972#	1-deoxy-D-xylulose 5-phosphate reductoisomerase	Rv2870c
CORE_REP|Org71_Gene2776#	Probable arsA,arsenic-transport integral membrane protein	Rv2684
CORE_REP|Org155_Gene2382#	Unknown protein	Rv2305
CORE_REP|Org410_Gene2308#	Probable rieske iron-sulfur protein QcrA	Rv2195
CORE_REP|Org183_Gene1628#	Probable threonine dehydratase IlvA	Rv1559
CORE_REP|Org92_Gene354#	Probable aspC,aspartate aminotransferase (transaminase A)	Rv0337c
CORE_REP|Org341_Gene1815#	Member of the Mycobacterium tuberculosis PPE family of glycine-rich proteins	Rv1705c
CORE_REP|Org289_Gene2107#	L-gulono-1,4-lactone dehydrogenase	Rv1771
CORE_REP|Org427_Gene486#	Isocitrate lyase Icl (isocitrase)	Rv0467
CORE_REP|Org33_Gene2374#	Probable cytochrome P450 124 Cyp124	Rv2266
CORE_REP|Org216_Gene964#	Divalent cation-transport integral membrane protein MntH (BRAMP)	Rv0924c
CORE_REP|Org40_Gene2734#	Probable conserved transmembrane ala-, leu-rich protein	Rv2625c
CORE_REP|Org357_Gene3447#	Probable thymidine phosphorylase DeoA	Rv3314c
CORE_REP|Org305_Gene3882#	Possible fatty acid synthase	Rv3720
CORE_REP|Org23_Gene2280#	Alpha(1->2)mannosyltransferase	Rv2181
CORE_REP|Org175_Gene3345#	Possible linoleoyl-CoA desaturase (delta(6)-desaturase)	Rv3229c
CORE_REP|Org289_Gene2313#	Possible enoyl-CoA hydratase EchA13 (enoyl hydrase)	Rv1935c
CORE_REP|Org304_Gene248#	Possible conserved membrane protein	Rv0227c
CORE_REP|Org4_Gene1033#	Probable molybdopterin biosynthesis protein MoeA1	Rv0994
CORE_REP|Org161_Gene2545#	Probable ATP-dependent CLP protease ATP-binding subunit ClpX	Rv2457c
CORE_REP|Org211_Gene1483#	robable glycosyltransferase	Rv1526c
CORE_REP|Org385_Gene1926#	Probable reductase	Rv1869c
CORE_REP|Org33_Gene883#	Possible two component sensor kinase	Rv0845
CORE_REP|Org355_Gene3828#	Conserved hypothetical protein	Rv3703c
CORE_REP|Org33_Gene1484#	3,4-dihydroxy-2-butanone 4-phosphate synthase	Rv1415
CORE_REP|Org256_Gene403#	Probable monooxygenase	Rv0385
CORE_REP|Org289_Gene4231#	Probable cytochrome P450 monooxygenase 142 Cyp142	Rv3518c
CORE_REP|Org401_Gene3095#	Probable lppZ,conserved lipoprotein	Rv3006
CORE_REP|Org292_Gene2204#	Conserved hypothetical protein	Rv2082
CORE_REP|Org356_Gene3286#	Possible conserved secreted protein	Rv3163c
CORE_REP|Org67_Gene3136#	PPE14	Rv0915c
CORE_REP|Org254_Gene2683#	Probable hisS, histidyl-tRNA synthetase	Rv2580c
CORE_REP|Org194_Gene2456#	PPE38, Member of Mycobacterium tuberculosis PPE_family	Rv2352c
CORE_REP|Org174_Gene814#	Phosphoribosylamine--glycine ligase	Rv0772
CORE_REP|Org40_Gene2401#	Probable antibiotic-resistance protein	Rv2303c
CORE_REP|Org405_Gene3416#	Probable lat,lysine-epsilon aminotransferase	Rv3290c
CORE_REP|Org259_Gene1485#	Conserved protein	Rv1429
CORE_REP|Org160_Gene3065#	Possible conserved polyketide synthase associated protein PapA5	Rv2939
CORE_REP|Org271_Gene729#	Possible L-lactate dehydrogenase (cytochrome) LldD1	Rv0694
CORE_REP|Org64_Gene624#	Possible lprL	Rv0593
CORE_REP|Org238_Gene1674#	Tryptophan synthase, beta subunit TrpB	Rv1612
CORE_REP|Org36_Gene3844#	Aspartokinase Ask (aspartate kinase)	Rv3709c
CORE_REP|Org379_Gene4017#	EspE, ESX-1 secretion-associated protein	Rv3864
CORE_REP|Org341_Gene1503#	Probable DNA/pantothenate metabolism flavoprotein homolog Dfp	Rv1391
CORE_REP|Org142_Gene1490#	Probable esterase LipO	Rv1426c
CORE_REP|Org118_Gene3442#	Conserved protein	Rv3311
CORE_REP|Org289_Gene933#	Possible cyp126, cytochrome P-450	Rv0778
CORE_REP|Org289_Gene3276#	Probable fadE20, acyl-CoA dehydrogenase	Rv2724c
CORE_REP|Org341_Gene1575#	Probable cysteine desulfurase Csd	Rv1464
CORE_REP|Org389_Gene3949#	SERYL-tRNA synthetase SerS (serine--tRNA ligase)	Rv3834c
CORE_REP|Org137_Gene1322#	Probable conserved integral membrane transport protein; Efflux pump	Rv1258c
CORE_REP|Org385_Gene2638#	Probable conserved membrane protein mltG	Rv2553c
CORE_REP|Org329_Gene1386#	Probable UDP-N-acetylglucosamine 1-carboxyvinyltransferase MurA	Rv1315
CORE_REP|Org112_Gene569#	Probable low-affinity inorganic phosphate transporter integral membrane protein PitA	Rv0545c
CORE_REP|Org419_Gene3514#	Probable cytochrome P450 125 Cyp125	Rv3545c
CORE_REP|Org399_Gene2487#	Conserved protein	Rv2387
CORE_REP|Org346_Gene3389#	Probable alkB, transmembrane alkane-1-monooxygenase	Rv3252c
CORE_REP|Org177_Gene3416#	Conserved hypothetical protein	Rv3292
CORE_REP|Org264_Gene1789#	Probable hydrolase	Rv1723
CORE_REP|Org306_Gene1166#	Probable exodeoxyribonuclease VII (large subunit) XseA	Rv1108c
CORE_REP|Org311_Gene2540#	Gamma-glutamyl phosphate reductase	Rv2427c
CORE_REP|Org289_Gene3038#	Conserved hypothetical protein	Rv2515c
CORE_REP|Org325_Gene1063#	Probable PabD, para-aminobenzoate synthase component I	Rv1005c
CORE_REP|Org418_Gene1945#	Possible lldD2, L-lactate dehydrogenase (cytochrome)	Rv1872c
CORE_REP|Org418_Gene2340#	Conserved hypothetical protein	Rv2242
CORE_REP|Org141_Gene2208#	Cysteine:1D-myo-inosityl 2-amino-2-deoxy--D-glucopyranoside ligase MshC	Rv2130c
CORE_REP|Org419_Gene482#	Probable chorismate synthase AroF (5-enolpyruvylshikimate-3-phosphate phospholyase)	Rv2540c
CORE_REP|Org339_Gene1832#	Conserved protein	Rv1769
CORE_REP|Org177_Gene2165#	Possible conserved transmembrane protein	Rv2077c
CORE_REP|Org94_Gene204#	Probable conserved integral membrane protein	Rv0191
CORE_REP|Org187_Gene536#	Possible ligase	Rv3712
CORE_REP|Org132_Gene3066#	Probable transposase for insertion sequence IS1533	Rv2943
CORE_REP|Org254_Gene220#	Possible conserved transmembrane protein	Rv0205
CORE_REP|Org185_Gene2905#	Conserved hypothetical protein	Rv2807
CORE_REP|Org289_Gene4518#	Putative phenylalanine aminotransferase	Rv3772
CORE_REP|Org289_Gene3179#	Conserved protein	Rv2627c
CORE_REP|Org221_Gene1490#	Probable pgk,Phosphoglycerate kinase	Rv1437
CORE_REP|Org401_Gene3509#	Conserved hypothetical protein	Rv3402c
CORE_REP|Org70_Gene951#	Possible lipid carrier protein or keto acyl-CoA thiolase	Rv0914c
CORE_REP|Org407_Gene1287#	Possible membrane protein	Rv1230c
CORE_REP|Org174_Gene631#	Conserved hypothetical protein	Rv0597c
CORE_REP|Org170_Gene1897#	Conserved hypothetical protein	Rv1697
CORE_REP|Org173_Gene3275#	Probable NADH dehydrogenase I (chain H) NuoH	Rv3152
CORE_REP|Org329_Gene3808#	Probable transposase	Rv3640c
CORE_REP|Org166_Gene2035#	Probable fadE17, acyl-CoA dehydrogenase	Rv1934c
CORE_REP|Org316_Gene1184#	Conserved hypothetical protein	Rv1125
CORE_REP|Org419_Gene4055#	Probable phosphoserine phosphatase SerB2	Rv3042c
CORE_REP|Org57_Gene330#	Unknown protein	Rv0311
CORE_REP|Org360_Gene429#	Possible lpqK,conserved lipoprotein	Rv0399c
CORE_REP|Org100_Gene2383#	Possible conserved integral membrane protein	Rv2265
CORE_REP|Org152_Gene3486#	Isocitrate dehydrogenase [NADP]	Rv3339c
CORE_REP|Org327_Gene2802#	Conserved alanine and valine and glycine rich protein	Rv2689c
CORE_REP|Org289_Gene4635#	Unknown ala-rich protein	Rv3863,
CORE_REP|Org398_Gene2592#	Probable L,D-transpeptidase LdtB	Rv2518c
CORE_REP|Org111_Gene3606#	Alanine racemase Alr	Rv3423c
CORE_REP|Org27_Gene2517#	Enhanced intracellular survival protein Eis,GCN5-related N-acetyltransferas	Rv2416c
CORE_REP|Org314_Gene584#	Mannosyltransferase MgtA	Rv0557
CORE_REP|Org359_Gene767#	Possible S-adenosylmethionine-dependent methyltransferase	Rv0726c
CORE_REP|Org303_Gene3426#	Conserved hypothetical protein; Probably involved in fatty acid metabolism	Rv3272
CORE_REP|Org19_Gene1264#	Glucose-1-phosphate adenylyltransferase GlgC	Rv1213
CORE_REP|Org357_Gene3339#	Conserved ala-, val-rich protein	Rv3212
CORE_REP|Org24_Gene2168#	Conserved protein	Rv2067c
CORE_REP|Org65_Gene3917#	Unknown protein	Rv3786c
CORE_REP|Org52_Gene1695#	Probable dephospho-CoA kinase CoaE (dephosphocoenzyme a kinase)	Rv1631
CORE_REP|Org289_Gene309#	Conserved hypothetical protein,	Rv0259c
CORE_REP|Org289_Gene3572#	Probable lipase/esterase LipN	Rv2970c
CORE_REP|Org423_Gene407#	Probable O-succinylhomoserine sulfhydrylase MetZ (OSH sulfhydrylase)	Rv0391
CORE_REP|Org46_Gene1868#	ESX conserved component EccE5	Rv1797
CORE_REP|Org40_Gene2051#	Probable transcriptional repressor (probably TetR-family) Mce3R	Rv1963c
CORE_REP|Org137_Gene3073#	Probable integral membrane protein	Rv2963
CORE_REP|Org193_Gene721#	Putative ferredoxin reductase	Rv0688
CORE_REP|Org95_Gene388#	Conserved hypothetical protein	Rv0368c
CORE_REP|Org8_Gene3489#	Probable dacB1,D-alanyl-D-alanine carboxypeptidase (penicillin-binding protein)	Rv3330
CORE_REP|Org156_Gene4147#	PPE69, Member of the Mycobacterium tuberculosis PPE family of conserved proteins	Rv3892c
CORE_REP|Org154_Gene2962#	Possible cysG,multifunctional enzyme, siroheme synthase containing uroporphyrin-III c-methyltransferase	Rv2847c
CORE_REP|Org194_Gene3586#	Hypothetical unknown ala-, val-rich protein	Rv3446c
CORE_REP|Org131_Gene1717#	Probable glutamate N-acetyltransferase ArgJ	Rv1653
CORE_REP|Org341_Gene1410#	Decaprenyl-phosphate N-acetylglucosaminephosphotransferase	Rv1302
CORE_REP|Org275_Gene2970#	Membrane bound metalloprotease	Rv2869c
CORE_REP|Org289_Gene3275#	Probable conserved integral membrane protein	Rv2723
CORE_REP|Org289_Gene489#	Probable acetate kinase AckA (acetokinase)	Rv0409
CORE_REP|Org381_Gene1444#	S-adenosylmethionine synthase	Rv1392
CORE_REP|Org297_Gene168#	Probable fadE2,acyl-CoA dehydrogenase	Rv0154c
CORE_REP|Org125_Gene1870#	PPE31, Member of the Mycobacterium tuberculosis PPE family of glycine-rich proteins	Rv1807
CORE_REP|Org252_Gene236#	Probable esterase LipC	Rv0220
CORE_REP|Org217_Gene550#	Conserved protein	Rv0530
CORE_REP|Org438_Gene312#	Conserved protein	Rv0293c
CORE_REP|Org112_Gene896#	Possible fadA,acyl-CoA thiolase	Rv0859
CORE_REP|Org428_Gene3555#	Possible transposase	Rv3430c
CORE_REP|Org277_Gene3855#	DNA ligase C	Rv3731
CORE_REP|Org414_Gene799#	Probable cyp123, cytochrome P-450	Rv0766c
CORE_REP|Org298_Gene2#	DNA polymerase III (beta chain) DnaN (DNA nucleotidyltransferase)	Rv0002
CORE_REP|Org242_Gene2710#	Probable arcA,arginine deiminase	Rv1001
CORE_REP|Org41_Gene2271#	Cell division protein FtsZ	Rv2150c
CORE_REP|Org168_Gene198#	Possible lprO,lipoprotein (visibly not conserved)	Rv0179c
CORE_REP|Org116_Gene3246#	Probable fadE23, acyl-CoA dehydrogenase	Rv3140
CORE_REP|Org418_Gene2888#	Probable ltp1,lipid-transfer protein	Rv2790c
CORE_REP|Org324_Gene1842#	Conserved protein	Rv1770
CORE_REP|Org410_Gene986#	Probable monooxygenase	Rv0943c
CORE_REP|Org439_Gene780#	Probable cyp141,cytochrome P-450 integral membrane protein	Rv3121
CORE_REP|Org433_Gene1151#	3-beta-hydroxysteroid dehydrogenase	Rv1106c
CORE_REP|Org155_Gene3928#	UDP-galactopyranose mutase	Rv3809c
CORE_REP|Org289_Gene2610#	Probable transmembrane serine/threonine-protein kinase L PknL	Rv2176
CORE_REP|Org29_Gene1723#	Probable argG,Argininosuccinate synthase	Rv1658
CORE_REP|Org162_Gene2984#	Conserved hypothetical protein	Rv0106
CORE_REP|Org244_Gene1823#	Probable integral membrane protein	Rv2113
CORE_REP|Org190_Gene286#	Conserved hypothetical protein	Rv0269c
CORE_REP|Org248_Gene3862#	Possible dehydrogenase	Rv3726
CORE_REP|Org180_Gene1522#	Conserved hypothetical protein	Rv1462
CORE_REP|Org231_Gene1420#	PPE19 (alternate gene name: mtb39b)	Rv1361c
CORE_REP|Org33_Gene718#	Probable iron-regulated elongation factor TU Tuf (EF-TU)	Rv0685
CORE_REP|Org268_Gene3461#	Possible oxidoreductase	Rv3359
CORE_REP|Org56_Gene415#	Acyl-CoA dehydrogenase FadE7	Rv0400c
CORE_REP|Org125_Gene369#	Probable chaperone protein DnaJ1	Rv0352
CORE_REP|Org289_Gene4422#	Possible conserved transmembrane protein	Rv3694c
CORE_REP|Org289_Gene1372#	Alpha-methylacyl-CoA racemase Mcr	Rv1143
CORE_REP|Org403_Gene660#	Probable amiB1,aminohydrolase	Rv3306c
CORE_REP|Org362_Gene3669#	Probable ltp3,lipid carrier protein or keto acyl-CoA thiolase	Rv3523
CORE_REP|Org313_Gene2551#	Probable lipP,esterase	Rv2463
CORE_REP|Org136_Gene2606#	Possible acyl-CoA dehydrogenase FadE19 (MMGC)	Rv2500c
CORE_REP|Org238_Gene1769#	PPE23, Member of the Mycobacterium tuberculosis PPE family of glycine-rich proteins	Rv1706c
CORE_REP|Org342_Gene3728#	Flavin-dependent monooxygenase, oxygenase subunit HsaA	Rv3570c
CORE_REP|Org24_Gene650#	Probable galTa, first part of galactose-1-phosphate uridylyltransferase	Rv0618
CORE_REP|Org302_Gene1617#	Probable adh,alcohol dehydrogenase	Rv1530
CORE_REP|Org262_Gene2589#	Probable branched-chain keto acid dehydrogenase E2 component BkdC	Rv2495c
CORE_REP|Org44_Gene1835#	Probable cyp143, cytochrome P450	Rv1785c
CORE_REP|Org213_Gene1431#	Conserved hypothetical protein pks18	Rv1372
CORE_REP|Org55_Gene1299#	Probable sugar-transport ATP-binding protein ABC transporter SugC	Rv1238
CORE_REP|Org294_Gene3131#	IscS-like cysteine desulfurase	Rv3025c
CORE_REP|Org439_Gene1098#	Probable methylcitrate synthase PrpC	Rv1131
CORE_REP|Org8_Gene2307#	Conserved hypothetical protein	Rv2190c
CORE_REP|Org440_Gene945#	Possible regulatory protein	Rv0894
CORE_REP|Org98_Gene457#	Probable molybdopterin biosynthesis protein MoeA2	Rv0438c
CORE_REP|Org281_Gene725#	Probable coenzyme PQQ synthesis protein E PqqE	Rv0693
CORE_REP|Org190_Gene3681#	Probable acetyl-CoA acetyltransferase FadA5 (acetoacetyl-CoA thiolase)	Rv3546
CORE_REP|Org327_Gene3015#	Conserved hypothetical protein	Rv2896c
CORE_REP|Org376_Gene289#	Unknown protein	Rv0272c
CORE_REP|Org293_Gene2495#	Heme chaperone HemW	Rv2388c
CORE_REP|Org5_Gene2130#	Precorrin-6Y C(5,15)-methyltransferase (decarboxylating) CobL	Rv2072c
CORE_REP|Org89_Gene792#	Probable fadE9,acyl-CoA dehydrogenase	Rv0752c
CORE_REP|Org333_Gene3822#	Transcriptional regulatory protein (probably LacI-family)	Rv3575c
CORE_REP|Org262_Gene3422#	Possible amiA1,N-acyl-L-amino acid amidohydrolase (or peptidase)	Rv3305c
CORE_REP|Org360_Gene674#	Conserved hypothetical protein	Rv0628c
CORE_REP|Org34_Gene1063#	Possible conserved membrane protein	Rv1024
CORE_REP|Org40_Gene3626#	Probable esterase/lipase LipF	Rv3487c
CORE_REP|Org78_Gene253#	Probable conserved lipoprotein	Rv0237
CORE_REP|Org220_Gene1007#	adE12,acyl-CoA dehydrogenase	Rv0972c
CORE_REP|Org186_Gene2308#	Adenylyl cyclase (ATP pyrophosphate-lyase) (adenylate cyclase)	Rv2212
CORE_REP|Org385_Gene1322#	Probable transcriptional regulatory protein EmbR	Rv1267c
CORE_REP|Org1_Gene344#	Possible dehydrogenase/reductase	Rv0331
CORE_REP|Org62_Gene235#	Probable fadE3, acyl- dehydrogenase	Rv0215c
CORE_REP|Org80_Gene1280#	Putative glycosyl transferase GlgA	Rv1212c
CORE_REP|Org95_Gene2988#	Probable GcpE protein	Rv2868c
CORE_REP|Org322_Gene1005#	Probable succinyl-CoA synthetase (beta chain) SucC (SCS-beta)	Rv0951
CORE_REP|Org435_Gene3728#	Probable acyl-CoA dehydrogenase FadE29	Rv3543c
CORE_REP|Org430_Gene3688#	Probable fadA6, acetyl-CoA acetyltransferase	Rv3556c
CORE_REP|Org408_Gene3665#	Oxygenase component of 3-ketosteroid-9-alpha-hydroxylase KshA	Rv3526
CORE_REP|Org179_Gene1405#	Acyl-CoA dehydrogenase MbtN	Rv1346
CORE_REP|Org373_Gene543#	Possible hddA,D-alpha-D-heptose-7-phosphate kinase	Rv0115
CORE_REP|Org177_Gene3678#	Probable ltp2,lipid-transfer protein or keto acyl-CoA thiolase	Rv3540c
CORE_REP|Org102_Gene1033#	Possible conserved exported protein	Rv0988
CORE_REP|Org89_Gene3101#	Probable D-alanine--D-alanine ligase DdlA (D-alanylalanine synthetase)	Rv2981c
CORE_REP|Org229_Gene3#	DNA replication and repair protein RecF (single-strand DNA binding protein)	Rv0003
CORE_REP|Org262_Gene3691#	Probable fadE30, acyl-CoA dehydrogenase	Rv3560c
CORE_REP|Org181_Gene639#	Hypothetical protein	Rv0610c
CORE_REP|Org296_Gene2284#	Mannosyltransferase PimB	Rv2188c
CORE_REP|Org268_Gene1146#	Conserved membrane protein	Rv1101c
CORE_REP|Org388_Gene3332#	Probable conserved integral membrane transport protein	Rv3236c
CORE_REP|Org375_Gene650#	Possible membrane protein	Rv0621
CORE_REP|Org436_Gene640#	Probable lpqO,conserved lipoprotein	Rv0604
CORE_REP|Org289_Gene158#	Diacylglycerol acyltransferase/mycolyltransferase Ag85C	Rv0129c
CORE_REP|Org68_Gene240#	Possible conserved protein	Rv0225
CORE_REP|Org280_Gene3667#	Conserved hypothetical protein	Rv3529c
CORE_REP|Org289_Gene1989#	Chalcone synthase Pks10	Rv1660
CORE_REP|Org110_Gene1345#	Conserved hypothetical protein	Rv1277
CORE_REP|Org85_Gene3475#	Probable nagA,N-acetylglucosamine-6-phosphate deacetylase	Rv3332
CORE_REP|Org373_Gene1729#	Probable Acyltransferase	Rv1254
CORE_REP|Org420_Gene453#	Conserved hypothetical protein	Rv0433
CORE_REP|Org56_Gene211#	Probable conserved membrane protein	Rv0199
CORE_REP|Org161_Gene3273#	Possible peroxidase (non-haem peroxidase)	Rv3177
CORE_REP|Org426_Gene2424#	PE23, Member of the Mycobacterium tuberculosis PE family	Rv2328
CORE_REP|Org347_Gene2463#	Probable chaperone protein DnaJ2	Rv2373c
CORE_REP|Org81_Gene1023#	Probable fadE13,acyl-CoA dehydrogenase	Rv0975c
CORE_REP|Org95_Gene3861#	Conserved hypothetical protein	Rv3707c
CORE_REP|Org213_Gene2258#	Conserved hypothetical protein	Rv2184c
CORE_REP|Org170_Gene1053#	Periplasmic phosphate-binding lipoprotein PstS1 (PBP-1)	Rv0934
CORE_REP|Org397_Gene3048#	Possible oxidoreductase	Rv2951c
CORE_REP|Org370_Gene274#	Possible transcriptional regulatory protein	Rv0260c
CORE_REP|Org40_Gene1549#	Possible exported conserved protein	Rv1488
CORE_REP|Org277_Gene1282#	Probable Mrp-related protein Mrp	Rv1229c
CORE_REP|Org306_Gene527#	Uncharacterized protein	Rv0501
CORE_REP|Org156_Gene1358#	Probable moxR1,transcriptional regulatory protein	Rv1479
CORE_REP|Org325_Gene2205#	Hypothetical protein	Rv2084
CORE_REP|Org325_Gene1678#	Probable hisC1,histidinol-phosphate aminotransferase	Rv1600
CORE_REP|Org158_Gene3256#	Hypothetical protein	Rv3096
CORE_REP|Org249_Gene3467#	Homoserine O-acetyltransferase	Rv3341
CORE_REP|Org5_Gene3173#	Probable peptide chain release factor 2 PrfB (RF-2)	Rv3105c
CORE_REP|Org47_Gene3291#	Putative aminoglycoside phosphotransferase	Rv3168
CORE_REP|Org141_Gene2700#	Alpha-mannosyltransferase PimA	Rv2610c
CORE_REP|Org372_Gene3901#	Probable molybdenum cofactor biosynthesis protein A MoaA1	Rv3109
CORE_REP|Org289_Gene3612#	Ketol-acid reductoisomerase	Rv3001c
CORE_REP|Org240_Gene1747#	Probable fadE31, acyl-CoA dehydrogenase	Rv3562
CORE_REP|Org384_Gene2526#	Probable glutamate 5-kinase protein ProB (gamma-glutamyl kinase)	Rv2439c
CORE_REP|Org278_Gene3203#	Conserved hypothetical protein	Rv3094c
CORE_REP|Org99_Gene1448#	Probable carA,Carbamoyl-phosphate synthase small chain	Rv1383
CORE_REP|Org110_Gene385#	Conserved protein	Rv0365c
CORE_REP|Org75_Gene923#	Possible phosphoserine aminotransferase SerC	Rv0884c
CORE_REP|Org106_Gene3913#	Possible proV,osmoprotectant transport ATP-binding protein ABC transporter	Rv3758c
CORE_REP|Org290_Gene3848#	Conserved protein	Rv3691
CORE_REP|Org97_Gene1360#	Probable homoserine kinase ThrB	Rv1296
CORE_REP|Org289_Gene161#	Putative F420-dependent glucose-6-phosphate dehydrogenase Fgd2	Rv0132c
CORE_REP|Org33_Gene1613#	Conserved protein	Rv1533
CORE_REP|Org149_Gene799#	Possible adhB,zinc-containing alcohol dehydrogenase NAD-dependent	Rv0761c
CORE_REP|Org138_Gene3944#	Conserved protein	Rv3796
CORE_REP|Org9_Gene3019#	Conserved protein	Rv2915c
CORE_REP|Org60_Gene175#	Probable adhE1,zinc-type alcohol dehydrogenase	Rv0162c
CORE_REP|Org38_Gene3289#	Conserved protein	Rv3169
CORE_REP|Org411_Gene2730#	Conserved protein	Rv2629
CORE_REP|Org33_Gene1744#	Possible fadE16, acyl-CoA dehydrogenase	Rv1679
CORE_REP|Org89_Gene2565#	Probable oxidoreductase (beta subunit)	Rv2454c
CORE_REP|Org289_Gene680#	Probable methyltransferase	Rv0567
CORE_REP|Org62_Gene2644#	Probable pepQ,cytoplasmic peptidase	Rv2535c
CORE_REP|Org125_Gene2940#	Possible nicT,nickel-transport integral membrane protein	Rv2856
CORE_REP|Org292_Gene2268#	Probable dihydroorotate dehydrogenase PyrD	Rv2139
CORE_REP|Org8_Gene951#	Conserved protein	Rv0906
CORE_REP|Org344_Gene3789#	Conserved hypothetical protein	Rv3660c
CORE_REP|Org289_Gene2299#	Probable conserved lipoprotein, possibly peptidase similar to many peptidases	Rv1922
CORE_REP|Org373_Gene1632#	Conserved Ala-,Pro-rich protein	Rv1157c
CORE_REP|Org297_Gene568#	Probable 2-succinylbenzoate--CoA ligase	Rv0542c
CORE_REP|Org333_Gene1279#	Possible exported protein	Rv1184c
CORE_REP|Org403_Gene3980#	Probable conserved transmembrane protein	Rv3848
CORE_REP|Org425_Gene968#	Periplasmic phosphate-binding lipoprotein PstS3	Rv0928
CORE_REP|Org13_Gene2296#	Probable anthranilate phosphoribosyltransferase TrpD	Rv2192c
CORE_REP|Org381_Gene1559#	Conserved hypothetical protein	Rv1504c
CORE_REP|Org122_Gene1941#	Probable molybdenum-transport ATP-binding protein ABC transporter ModC	Rv1859
CORE_REP|Org257_Gene2008#	Possible monooxygenase	Rv1936
CORE_REP|Org355_Gene501#	Probable UDP-N-acetylenolpyruvoylglucosamine reductase MurB	Rv0482
CORE_REP|Org60_Gene2780#	Conserved hypothetical protein	Rv2670c
CORE_REP|Org38_Gene2680#	Possible conserved membrane gly-rich protein	Rv2575
CORE_REP|Org41_Gene1408#	Probable integral membrane protein	Rv1337
CORE_REP|Org215_Gene848#	Conserved protein	Rv0811c
CORE_REP|Org168_Gene4046#	PPE family protein PPE68	Rv3873
CORE_REP|Org192_Gene3195#	Probable zinc-type alcohol dehydrogenase AdhD	Rv3086
CORE_REP|Org73_Gene2301#	Branched-chain amino acid transaminase IlvE	Rv2210c
CORE_REP|Org5_Gene3290#	Probable isochorismate synthase EntC	Rv3215
CORE_REP|Org253_Gene3818#	Probable lyase	Rv3684
CORE_REP|Org47_Gene1676#	Probable quinolinate synthetase NadA	Rv1594
CORE_REP|Org281_Gene50#	Inositol-3-phosphate synthase	Rv0046c
CORE_REP|Org147_Gene2305#	Probable aminomethyltransferase GcvT	Rv2211c
CORE_REP|Org117_Gene3130#	Probable tRNA (5-methylaminomethyl-2-thiouridylate)-methyltransferase TrmU	Rv3024c
CORE_REP|Org289_Gene3017#	Probable branched-chain keto acid dehydrogenase E1 component, alpha subunit	Rv2497c
CORE_REP|Org180_Gene1293#	Possible magnesium and cobalt transport transmembrane protein CorA	Rv1239c
CORE_REP|Org231_Gene169#	Probable pntAa,first part of NAD(P) transhydrogenase subunit alpha	Rv0155
CORE_REP|Org325_Gene33#	Conserved hypothetical protein	Rv0029
CORE_REP|Org374_Gene3770#	Probable conserved integral membrane protein	Rv3629c
CORE_REP|Org317_Gene1652#	Probable biotin synthetase BioB	Rv1589
CORE_REP|Org442_Gene4073#	Probable add,adenosine deaminase	Rv3313c
CORE_REP|Org384_Gene1437#	Glycolipid sulfotransferase	Rv1373
CORE_REP|Org146_Gene2329#	Multifunctional protein	Rv2228c
CORE_REP|Org395_Gene2755#	Conserved hypothetical protein	Rv2879c
CORE_REP|Org442_Gene1104#	Possible cobC,aminotransferase	Rv2231c
CORE_REP|Org85_Gene853#	Phosphoribosylformylglycinamidine cyclo-ligase	Rv0809
CORE_REP|Org341_Gene1096#	Probable resuscitation-promoting factor RpfB	Rv1009
CORE_REP|Org202_Gene2011#	Probable fadE18, acyl-CoA dehydrogenase	Rv1933c
CORE_REP|Org240_Gene229#	Fructose 1,6-bisphosphatase	Rv1099c
CORE_REP|Org164_Gene1292#	Probable proline dehydrogenase	Rv1188
CORE_REP|Org129_Gene3260#	Probable pflA,pyruvate formate lyase activating protein	Rv3138
CORE_REP|Org262_Gene2633#	3-dehydroquinate synthase AroB	Rv2538c
CORE_REP|Org289_Gene3122#	Possible haloalkane dehalogenase DhaA	Rv2579
CORE_REP|Org36_Gene226#	Hypothetical protein	Rv0209
CORE_REP|Org37_Gene2364#	MscR,S-nitrosomycothiol reductase	Rv2259
CORE_REP|Org156_Gene603#	Probable glycerol-3-phosphate dehydrogenase 2 [NAD(P)+]	Rv0564c
CORE_REP|Org418_Gene2813#	Hypothetical protein	Rv2712c
CORE_REP|Org154_Gene1675#	Probable chaA,ionic transporter integral membrane protein	Rv1607
CORE_REP|Org158_Gene877#	Conserved hypothetical protein	Rv0826
CORE_REP|Org41_Gene2955#	Probable ugpC,Sn-glycerol-3-phosphate transport ATP-binding protein ABC transporter	Rv2832c
CORE_REP|Org413_Gene906#	Probable molybdenum cofactor biosynthesis protein A2 MoaA2	Rv0869c
CORE_REP|Org221_Gene1032#	Probable conserved transmembrane protein	Rv0996
CORE_REP|Org428_Gene2250#	Probable phospho-N-acetylmuramoyl-pentappeptidetransferase MurX	Rv2156c
CORE_REP|Org123_Gene3562#	2E,6E)-farnesyl diphosphate synthase	Rv3398c
CORE_REP|Org26_Gene3234#	Conserved protein	Rv3127
CORE_REP|Org306_Gene3384#	Mannose-1-phosphate guanylyltransferase ManB	Rv3264c
CORE_REP|Org289_Gene3664#	Probable fecB,FeIII dicitrate-binding periplasmic lipoprotein	Rv3044
CORE_REP|Org317_Gene3714#	Conserved hypothetical protein	Rv3586
CORE_REP|Org430_Gene969#	Conserved hypothetical protein	Rv0926c
CORE_REP|Org223_Gene2845#	Probable oxidoreductase	Rv2776c
CORE_REP|Org416_Gene3703#	Reductase component of 3-ketosteroid-9-alpha-hydroxylase KshB	Rv3571
CORE_REP|Org255_Gene526#	Conserved protein	Rv0502
CORE_REP|Org407_Gene3130#	Conserved hypothetical protein	Rv3037c
CORE_REP|Org310_Gene2235#	Probable lppL,conserved lipoprotein	Rv2138
CORE_REP|Org160_Gene3547#	Probable membrane protein,with potential transmembrane	Rv3395A
CORE_REP|Org289_Gene3623#	Probable 6-phosphofructokinase PfkA	Rv3010c
CORE_REP|Org289_Gene1798#	Probable glycosyltransferase	Rv1500
CORE_REP|Org176_Gene3761#	Conserved hypothetical protein	Rv3626c
CORE_REP|Org11_Gene1359#	Probable peptide chain release factor 1 PrfA (RF-1)	Rv1299
CORE_REP|Org217_Gene1155#	Probable GTP binding protein	Rv1112
CORE_REP|Org289_Gene1824#	Probable sugar transferase	Rv1520
CORE_REP|Org87_Gene2515#	Probable subI,sulfate-binding lipoprotein component of sulfate transport system	Rv2400c
CORE_REP|Org130_Gene2014#	Probable epoxide hydrolase EphB	Rv1938
CORE_REP|Org372_Gene3332#	Conserved hypothetical protein	Rv2777c
CORE_REP|Org8_Gene3152#	Conserved hypothetical protein	Rv3015c
CORE_REP|Org435_Gene2375#	Possible transcriptional regulatory protein	Rv2258c
CORE_REP|Org333_Gene1796#	Probable phosphatase	Rv1692
CORE_REP|Org27_Gene3694#	Possible oxidoreductase	Rv3553
CORE_REP|Org108_Gene135#	Probable pepA	Rv0125
CORE_REP|Org154_Gene2397#	Conserved protein	Rv2298
CORE_REP|Org289_Gene1627#	Probable transcriptional regulatory protein	Rv1353c
CORE_REP|Org214_Gene1256#	Probable succinyl-diaminopimelate desuccinylase DapE	Rv1202
CORE_REP|Org350_Gene3673#	Possible ltp4,lipid carrier protein or keto acyl-CoA thiolase	Rv3522
CORE_REP|Org79_Gene968#	Conserved hypothetical protein	Rv0923c
CORE_REP|Org289_Gene4396#	Transcriptional regulatory protein Crp	Rv3676
CORE_REP|Org404_Gene238#	Double hotdog hydratase	Rv0216
CORE_REP|Org285_Gene2022#	Probable ribA1,Riboflavin biosynthesis protein	Rv1940
CORE_REP|Org176_Gene3873#	Transcriptional regulatory protein	Rv3736
CORE_REP|Org327_Gene209#	Conserved hypothetical protein	Rv0192
CORE_REP|Org284_Gene65#	Conserved hypothetical protein	Rv0060
CORE_REP|Org180_Gene2467#	Probable phoH1,phoH-like protein	Rv2368c
CORE_REP|Org113_Gene1713#	Probable pheS,Phenylalanyl-tRNA synthetase alpha chain	Rv1649
CORE_REP|Org33_Gene2246#	Conserved hypothetical protein	Rv2143
CORE_REP|Org373_Gene2691#	Probable idsA2,geranylgeranyl pyrophosphate synthase	Rv2173
CORE_REP|Org204_Gene2507#	Sulfate-transport ATP-binding protein ABC transporter CysA1	Rv2397c
CORE_REP|Org128_Gene3153#	Conserved protein	Rv3038c
CORE_REP|Org162_Gene3269#	Possible fadE36, acyl-CoA dehydrogenase	Rv3761c
CORE_REP|Org289_Gene487#	F420-dependent glucose-6-phosphate dehydrogenase Fgd1	Rv0407
CORE_REP|Org238_Gene3511#	Possible idsB,polyprenyl transferase (polyprenyl diphosphate synthase)	Rv3383c
CORE_REP|Org170_Gene1983#	Unknown protein	Rv1778c
CORE_REP|Org289_Gene1862#	Possible ketoacyl reductase	Rv1544
CORE_REP|Org163_Gene2557#	Ferrochelatase Che1	Rv2393
CORE_REP|Org277_Gene1389#	Probable hydrolase; Aminopeptidase	Rv1333
CORE_REP|Org2_Gene721#	Conserved hypothetical protein	Rv0690c
CORE_REP|Org339_Gene2665#	Probable glutamine-transport transmembrane protein ABC transporter	Rv2563
CORE_REP|Org384_Gene1901#	Conserved hypothetical membrane protein	Rv1841c
CORE_REP|Org338_Gene2606#	Probable branched-chain keto acid dehydrogenase E1 component, beta subunit BkdB	Rv2496c
CORE_REP|Org166_Gene2565#	Hypothetical protein	Rv2423
CORE_REP|Org341_Gene4163#	ESX-1 secretion-associated protein EspJ	Rv3878
CORE_REP|Org372_Gene696#	Probable conserved membrane protein	Rv0479c
CORE_REP|Org373_Gene1998#	GDP-D-mannose dehydratase GmdA (GDP-mannose 4,6 dehydratase)	Rv1511
CORE_REP|Org170_Gene3290#	Probable formyltetrahydrofolate deformylase PurU (formyl-FH(4) hydrolase)	Rv2964
CORE_REP|Org44_Gene826#	Conserved protein	Rv0791c
CORE_REP|Org289_Gene3395#	Probable ugpA,Sn-glycerol-3-phosphate transport integral membrane protein ABC transporter	Rv2835c
CORE_REP|Org289_Gene1834#	Probable methyltransferase	Rv1523
CORE_REP|Org378_Gene3676#	Probable 4-hydroxy-2-oxovalerate aldolase (HOA)	Rv3534c
CORE_REP|Org351_Gene2956#	Unknown protein	Rv2854
CORE_REP|Org31_Gene3171#	DNA polymerase IV 2	Rv3056
CORE_REP|Org184_Gene3156#	Probable adhC,NADP-dependent alcohol dehydrogenase	Rv3045
CORE_REP|Org425_Gene183#	Mce-family protein Mce1B	Rv0170
CORE_REP|Org304_Gene1235#	PPE17, Member of the Mycobacterium tuberculosis PPE family of glycine-rich proteins	Rv1168c
CORE_REP|Org310_Gene1687#	Probable cydB,cytochrome D ubiquinol oxidase subunit II, integral membrane protein	Rv1622c
CORE_REP|Org211_Gene1810#	Probable adhA,alcohol dehydrogenase	Rv1862
CORE_REP|Org306_Gene3861#	Conserved hypothetical protein	Rv3730c
CORE_REP|Org386_Gene2356#	FabD (alternate gene name: mtFabD)	Rv2243
CORE_REP|Org88_Gene3865#	Aspartate-semialdehyde dehydrogenase	Rv3708c
CORE_REP|Org58_Gene3769#	Hypothetical protein	Rv3651
CORE_REP|Org121_Gene1167#	Probable LYTB-related protein LytB2	Rv1110
CORE_REP|Org343_Gene1467#	Transcriptional regulatory protein	Rv1395
CORE_REP|Org120_Gene515#	Conserved hypothetical protein	Rv0496
CORE_REP|Org274_Gene3561#	Probable O-sialoglycoprotein endopeptidase Gcp	Rv3419c
CORE_REP|Org280_Gene2879#	Possible ala-rich oxidoreductase	Rv2781c
CORE_REP|Org413_Gene383#	Probable fructose-bisphosphate aldolase Fba	Rv0363c
CORE_REP|Org140_Gene2703#	Probable holliday junction DNA helicase RuvB	Rv2592c
CORE_REP|Org51_Gene2268#	Conserved protein	Rv2165c
CORE_REP|Org20_Gene3656#	Possible coenzyme F420-dependent oxidoreductase	Rv3520c
CORE_REP|Org402_Gene2488#	Probable heat shock protein transcriptional repressor HrcA	Rv2374c
CORE_REP|Org340_Gene3918#	Possible proX,osmoprotectant-binding lipoprotein component of osmoprotectant transport system	Rv3759c
CORE_REP|Org374_Gene1369#	Conserved hypothetical protein	Rv1518
CORE_REP|Org289_Gene433#	Probable conserved membrane protein	Rv0361
CORE_REP|Org245_Gene3612#	Possible S-adenosylmethionine-dependent methyltransferase	Rv0893c
CORE_REP|Org370_Gene1492#	Conserved hypothetical protein	Rv1422
CORE_REP|Org164_Gene591#	Naphthoate synthase MenB	Rv0548c
CORE_REP|Org289_Gene3603#	Probable 3-isopropylmalate dehydrogenase LeuB	Rv2995c
CORE_REP|Org49_Gene1096#	Conserved hypothetical protein	Rv1043c
CORE_REP|Org395_Gene2449#	Conserved hypothetical protein	Rv2568c
CORE_REP|Org75_Gene1613#	Possible fatty-acyl CoA reductase	Rv1543
CORE_REP|Org10_Gene2818#	Possible hydrolase	Rv2715
CORE_REP|Org328_Gene1485#	Diaminohydroxyphosphoribosylaminopyrimidine deaminase	Rv1409
CORE_REP|Org333_Gene2866#	Probable enoyl-CoA hydratase EchA15	Rv2679
CORE_REP|Org163_Gene998#	Phosphate-transport ATP-binding protein ABC transporter PstB	Rv0933
CORE_REP|Org303_Gene2654#	Hypothetical protein	Rv2529
CORE_REP|Org314_Gene435#	Possible thiO,thiamine biosynthesis oxidoreductase	Rv0415
CORE_REP|Org390_Gene3177#	Virulence-regulating transcriptional regulator VirS	Rv3082c
CORE_REP|Org220_Gene1166#	Probable gnd2,6-phosphogluconate dehydrogenase	Rv1122
CORE_REP|Org340_Gene928#	Conserved hypothetical protein	Rv0885
CORE_REP|Org376_Gene150#	Possible oxidoreductase	Rv0139
CORE_REP|Org190_Gene3809#	Probable anion transporting ATPase	Rv3679
CORE_REP|Org206_Gene2683#	Conserved hypothetical protein	Rv2578c
CORE_REP|Org289_Gene3839#	Possible conserved secreted protein (N-terminal stretch hydrophobic)	Rv3194c
CORE_REP|Org63_Gene1705#	Conserved protein	Rv1637c
CORE_REP|Org201_Gene1494#	Probable glyceraldehyde 3-phosphate dehydrogenase Gap	Rv1436
CORE_REP|Org266_Gene2113#	6-phosphofructokinase PfkB	Rv2029c
CORE_REP|Org333_Gene595#	Probable muconate cycloisomerase MenC	Rv0553
CORE_REP|Org97_Gene980#	Phosphate-transport integral membrane ABC transporter PstC1	Rv0935
CORE_REP|Org136_Gene2913#	Hypothetical unknown arg-, ala-rich protein	Rv2802c
CORE_REP|Org383_Gene1198#	Possible oxidoreductase	Rv1138c
CORE_REP|Org404_Gene4037#	Probable conserved membrane protein	Rv3888c
CORE_REP|Org101_Gene65#	Glucanase	Rv0062
CORE_REP|Org164_Gene1961#	Possible haloalkane dehalogenase	Rv1833c
CORE_REP|Org366_Gene3953#	Probable conserved membrane protein	Rv3802c
CORE_REP|Org440_Gene3503#	Probable tryptophanyl-tRNA synthetase TrpS	Rv3336c
CORE_REP|Org72_Gene686#	Possible ribonucleotide-transport ATP-binding protein ABC transporter Mkl	Rv0655
CORE_REP|Org53_Gene563#	3-oxoacyl-[acyl-carrier-protein] synthase III FabH	Rv0533c
CORE_REP|Org327_Gene4095#	Probable trxB2, thioredoxin reductase	Rv3913
CORE_REP|Org21_Gene1543#	Probable membrane protein	Rv1481
CORE_REP|Org109_Gene840#	Conserved protein	Rv0799c
CORE_REP|Org253_Gene1004#	Conserved hypothetical protein	Rv0963c
CORE_REP|Org230_Gene5#	Probable quinone reductase Qor	Rv1454c
CORE_REP|Org97_Gene499#	Possible amidohydrolase	Rv0480c
CORE_REP|Org319_Gene3090#	Glycerol-3-phosphate dehydrogenase [NAD(P)+]	Rv2982c
CORE_REP|Org187_Gene1635#	Probable dehydrogenase	Rv0843
CORE_REP|Org344_Gene1566#	Possible transport system kinase	Rv1496
CORE_REP|Org83_Gene3678#	Conserved hypothetical protein	Rv3521
CORE_REP|Org20_Gene2387#	Conserved hypothetical protein	Rv2293c
CORE_REP|Org306_Gene157#	Possible S-adenosylmethionine-dependent methyltransferase	Rv0146
CORE_REP|Org260_Gene1532#	Possible enoyl-CoA hydratase EchA12	Rv1472
CORE_REP|Org377_Gene3888#	Possible reductase	Rv3725
CORE_REP|Org190_Gene990#	Conserved hypothetical protein	Rv0950c
CORE_REP|Org311_Gene1355#	Probable cysD,sulfate adenylyltransferase subunit 2	Rv1285
CORE_REP|Org379_Gene3234#	Conserved protein	Rv3131
CORE_REP|Org105_Gene194#	Probable alternative RNA polymerase sigma factor SigG	Rv0182c
CORE_REP|Org293_Gene2196#	Proteasome accessory factor B PafB	Rv2096c
CORE_REP|Org372_Gene1734#	Probable malate dehydrogenase Mdh	Rv1240
CORE_REP|Org97_Gene3394#	Probable F420 biosynthesis protein FbiA	Rv3261
CORE_REP|Org247_Gene3026#	Daunorubicin-dim-transport ATP-binding protein ABC transporter DrrA	Rv2936
CORE_REP|Org326_Gene1756#	Possible moeX,Molybdopterin biosynthesis protein	Rv1681
CORE_REP|Org54_Gene3628#	dTDP-glucose 4,6-dehydratase RmlB	Rv3464
CORE_REP|Org47_Gene1384#	Probable HemK protein homolog	Rv1300
CORE_REP|Org289_Gene1183#	Probable polyprenyl-diphosphate synthase GrcC2	Rv0989c
CORE_REP|Org22_Gene2668#	Probable glnQ,glutamine-transport ATP-binding protein ABC transporter	Rv2564
CORE_REP|Org409_Gene282#	Probable iron-transport lipoprotein	Rv0265c
CORE_REP|Org365_Gene3354#	Conserved hypothetical protein	Rv3228
CORE_REP|Org373_Gene2605#	Probable 5'-3' exonuclease	Rv2090
CORE_REP|Org373_Gene2844#	Universal stress protein family protein	Rv2319c
CORE_REP|Org375_Gene428#	Probable glnH, glutamine-binding protein, membrane-bound lipoprotein	Rv0411c
CORE_REP|Org203_Gene3515#	Probable LYTB-related protein LytB1	Rv3382c
CORE_REP|Org241_Gene2312#	Probable dnaQ,DNA polymerase III	Rv3711c
CORE_REP|Org332_Gene540#	Probable delta-aminolevulinic acid dehydratase HemB	Rv0512
CORE_REP|Org430_Gene4039#	Conserved hypothetical protein	Rv3898c
CORE_REP|Org36_Gene3322#	Conserved protein	Rv3207c
CORE_REP|Org361_Gene2318#	Probable transmembrane cytochrome C oxidase (subunit II) CtaC	Rv2200c
CORE_REP|Org348_Gene1275#	Tetrahydrodipicolinate N-succinyltransferase DapD	Rv1201c
CORE_REP|Org222_Gene2965#	Probable cdsA,phosphatidate cytidylyltransferase	Rv2881c
CORE_REP|Org230_Gene2285#	Conserved protein	Rv3633
CORE_REP|Org299_Gene243#	Phosphotriesterase homology protein	Rv0230c
CORE_REP|Org170_Gene4097#	Probable dppB,dipeptide-transport integral membrane protein ABC-transporter	Rv3665c
CORE_REP|Org202_Gene1482#	Probable transcriptional regulatory protein WhiA	Rv1423
CORE_REP|Org289_Gene1334#	Conserved hypothetical protein, N-terminal domain is hydrophobic	Rv1111c
CORE_REP|Org289_Gene1888#	Probable membrane protein	Rv1567c
CORE_REP|Org18_Gene940#	Outer membrane protein A OmpA	Rv0899
CORE_REP|Org62_Gene1063#	Ribose-phosphate pyrophosphokinase	Rv1017c
CORE_REP|Org411_Gene1063#	Conserved protein mazg	Rv1021
CORE_REP|Org257_Gene2506#	Conserved protein	Rv2410c
CORE_REP|Org190_Gene1338#	Probable oppB,oligopeptide-transport integral membrane protein ABC transporter	Rv1283c
CORE_REP|Org438_Gene2659#	Probable transmembrane protein	Rv2560
CORE_REP|Org289_Gene3143#	Crossover junction endodeoxyribonuclease RuvC	Rv2594c
CORE_REP|Org98_Gene3167#	Ribonucleoside-diphosphate reductase subunit beta nrdF2	Rv3048c
CORE_REP|Org396_Gene2909#	Riboflavin biosynthesis protein	Rv2786c
CORE_REP|Org322_Gene562#	Possible ccsA,cytochrome C-type biogenesis protein	Rv0529
CORE_REP|Org287_Gene1271#	Probable glucosyl-3-phosphoglycerate synthase GpgS	Rv1208
CORE_REP|Org10_Gene2898#	Conserved hypothetical protein	Rv2795c
CORE_REP|Org153_Gene2136#	Conserved transmembrane protein	Rv2037c
CORE_REP|Org400_Gene2798#	Conserved ala-,leu-rich protein	Rv2714
CORE_REP|Org6_Gene2794#	Probable conserved transmembrane ala-, leu-rich protein	Rv2707
CORE_REP|Org339_Gene229#	Possible transcriptional regulatory protein NadR	Rv0212c
CORE_REP|Org245_Gene1864#	Probable fadB4,quinone oxidoreductase	Rv3141
CORE_REP|Org149_Gene1406#	O-phosphoserine sulfhydrylase	Rv1336
CORE_REP|Org298_Gene767#	Conserved hypothetical protein	Rv0725c
CORE_REP|Org145_Gene3089#	Possible 2-hydroxyhepta-2,4-diene-1,7-dioate isomerase	Rv2993c
CORE_REP|Org64_Gene3752#	Probable fadE33, acyl-CoA dehydrogenase	Rv3564
CORE_REP|Org312_Gene26#	Conserved hypothetical protein	Rv0021c
CORE_REP|Org202_Gene3761#	UDP-glucose 4-epimerase	Rv3634c
CORE_REP|Org185_Gene2518#	Conserved hypothetical protein	Rv2413c
CORE_REP|Org290_Gene2459#	Hypothetical protein	Rv2336
CORE_REP|Org155_Gene1578#	Probable nucleotide-sugar epimerase EpiA	Rv1512
CORE_REP|Org222_Gene192#	Probable conserved Mce-associated transmembrane protein	Rv0176
CORE_REP|Org289_Gene146#	OxyS, oxidative stress response protein regulatory protein	Rv0117
CORE_REP|Org430_Gene3336#	Conserved protein	Rv3218
CORE_REP|Org240_Gene1610#	Conserved hypothetical protein	Rv3701c
CORE_REP|Org109_Gene3418#	Probable sseA,thiosulfate sulfurtransferase	Rv3283
CORE_REP|Org111_Gene4027#	PheA,prephenate dehydratase	Rv3838c
CORE_REP|Org2_Gene3082#	Probable lppY,conserved lipoprotein	Rv2999
CORE_REP|Org440_Gene3096#	Conserved protein	Rv2955c
CORE_REP|Org289_Gene2214#	Possible oxidoreductase, possibly a monooxygenase	Rv1855c
CORE_REP|Org91_Gene3817#	Possible ephE,epoxide hydrolase	Rv3670
CORE_REP|Org422_Gene3268#	Probable moxR3,methanol dehydrogenase regulatory protein	Rv3164c
CORE_REP|Org321_Gene1461#	Probable lipase LipH	Rv1400c
CORE_REP|Org203_Gene2924#	Hypothetical protein	Rv2824c
CORE_REP|Org170_Gene1436#	Hypothetical protein	Rv1268c
CORE_REP|Org229_Gene1775#	Probable cobalamin biosynthesis transmembrane protein CobD	Rv2236c
CORE_REP|Org139_Gene1449#	Probable pyrB,aspartate carbamoyltransferase	Rv1380
CORE_REP|Org388_Gene1068#	Conserved protein	Rv1026
CORE_REP|Org63_Gene3300#	Conserved hypothetical protein	Rv3166c
CORE_REP|Org239_Gene843#	Class III cyclic nucleotide phosphodiesterase	Rv0805
CORE_REP|Org37_Gene3134#	Electron transfer flavoprotein subunit alpha	Rv3028c
CORE_REP|Org235_Gene120#	Possible gca,GDP-mannose 4,6-dehydratase	Rv0112
CORE_REP|Org60_Gene1055#	4-diphosphocytidyl-2-C-methyl-D-erythritol kinase	Rv1011
CORE_REP|Org320_Gene762#	Possible serA2,D-3-phosphoglycerate dehydrogenase	Rv0728c
CORE_REP|Org342_Gene3098#	Possible hydrolase MutT1	Rv2985
CORE_REP|Org340_Gene1548#	Conserved protein	Rv1480
CORE_REP|Org261_Gene155#	Possible S-adenosylmethionine-dependent methyltransferase	Rv0145
CORE_REP|Org327_Gene3722#	Probable fadE32, acyl-CoA dehydrogenase	Rv3563
CORE_REP|Org294_Gene1724#	Adenylate cyclase (ATP pyrophosphate-lyase) (adenylyl cyclase)	Rv1647
CORE_REP|Org94_Gene2180#	Proteasome accessory factor C PafC	Rv2095c
CORE_REP|Org183_Gene1919#	Possible blaR,sensor-transducer protein	Rv1845c
CORE_REP|Org207_Gene516#	Conserved protein	Rv0493c
CORE_REP|Org257_Gene1035#	Conserved hypothetical protein	Rv0998
CORE_REP|Org173_Gene800#	Unknown protein	Rv0756c
CORE_REP|Org135_Gene651#	Possible membrane protein	Rv0622
CORE_REP|Org341_Gene1198#	Conserved protein	Rv1100
CORE_REP|Org424_Gene2669#	Conserved hypothetical protein	Rv2569c
CORE_REP|Org158_Gene3675#	Probable short-chain dehydrogenase/reductase	Rv3485c
CORE_REP|Org26_Gene2825#	tRNA dimethylallyltransferase	Rv2727c
CORE_REP|Org307_Gene2985#	Probable lppW,conserved ala-rich lipoprotein	Rv2905
CORE_REP|Org363_Gene1766#	Outer membrane protein MctB	Rv1698
CORE_REP|Org304_Gene3466#	Possible lpqC,esterase lipoprotein	Rv3298c
CORE_REP|Org8_Gene1525#	Possible unidentified antibiotic-transport ATP-binding protein ABC transporter	Rv1458c
CORE_REP|Org393_Gene3299#	NADH pyrophosphatase	Rv3199c
CORE_REP|Org22_Gene744#	Probable conserved transmembrane protein	Rv0713
CORE_REP|Org325_Gene715#	Possible enoyl-CoA hydratase EchA4	Rv0673
CORE_REP|Org12_Gene1917#	Conserved hypothetical protein	Rv1830
CORE_REP|Org139_Gene1148#	Probable coaA,pantothenate kinase	Rv1092c
CORE_REP|Org290_Gene3601#	Probable conserved transmembrane protein	Rv3435c
CORE_REP|Org147_Gene2272#	Probable conserved integral membrane protein	Rv2180c
CORE_REP|Org107_Gene2371#	Probable transcriptional regulator	Rv2282c
CORE_REP|Org221_Gene453#	Probable dehydrogenase/reductase	Rv0439c
CORE_REP|Org247_Gene1278#	Probable tetronasin-transport ATP-binding protein ABC transporter	Rv1218c
CORE_REP|Org248_Gene3680#	Hypothetical protein	Rv3542c
CORE_REP|Org251_Gene1768#	Probable integrase/recombinase	Rv1701
CORE_REP|Org103_Gene2316#	Probable lipoate biosynthesis protein A LipA	Rv2218
CORE_REP|Org215_Gene1590#	Conserved hypothetical protein	Rv1515c
CORE_REP|Org333_Gene1942#	Conserved protein	Rv1823
CORE_REP|Org204_Gene3440#	Hypothetical protein	Rv3312c
CORE_REP|Org349_Gene521#	Probable conserved transmembrane protein	Rv0497
CORE_REP|Org64_Gene2479#	O-acetylserine sulfhydrylase cysK1	Rv2334
CORE_REP|Org64_Gene46#	Mtc28,secreted proline rich 28 kDa antigen protein	Rv0040c
CORE_REP|Org401_Gene1696#	PE17, Member of the Mycobacterium tuberculosis PE family of proteins	Rv1646
CORE_REP|Org117_Gene3735#	Conserved protein	Rv3600c
CORE_REP|Org145_Gene447#	GCN5-related N-acetyltransferase	Rv0428c
CORE_REP|Org289_Gene2766#	Conserved protein	Rv2300c
CORE_REP|Org415_Gene533#	Porphobilinogen deaminase	Rv0510
CORE_REP|Org26_Gene2469#	Probable GTP-binding protein Era	Rv2364c
CORE_REP|Org393_Gene2352#	Diacylglycerol kinase	Rv2252
CORE_REP|Org342_Gene1522#	Putative opcA,OxPP cycle protein	Rv1446c
CORE_REP|Org327_Gene1259#	Member of the Mycobacterium tuberculosis PE family of proteins	Rv1172c
CORE_REP|Org83_Gene1522#	Probable cytochrome C oxidase assembly factor	Rv1451
CORE_REP|Org209_Gene3231#	Possible conserved transmembrane protein	Rv3104c
CORE_REP|Org92_Gene3685#	Probable conserved membrane protein	Rv3524
CORE_REP|Org260_Gene3525#	Probable iunH,nucleoside hydrolase	Rv3393
CORE_REP|Org30_Gene2687#	Probable peptidyl-prolyl cis-trans isomerase B	Rv2582
CORE_REP|Org19_Gene3450#	Methenyltetrahydrofolate cyclohydrolase	Rv3356c
CORE_REP|Org166_Gene3423#	N-acetylglucosaminyl-diphospho-decaprenol L-rhamnosyltransferase	Rv3265c
CORE_REP|Org77_Gene1557#	Conserved hypothetical protein	Rv1482c
CORE_REP|Org85_Gene1301#	Probable sugar-transport integral membrane protein ABC transporter SugA	Rv1236
CORE_REP|Org417_Gene530#	Possible phosphoserine phosphatase SerB1	Rv0505c
CORE_REP|Org205_Gene3190#	Conserved protein	Rv3075c
CORE_REP|Org78_Gene1762#	Inorganic polyphosphate/ATP-NAD kinase PpnK	Rv1695
CORE_REP|Org170_Gene1533#	Conserved hypothetical protein	Rv1357c
CORE_REP|Org111_Gene290#	Conserved hypothetical protein	Rv0276
CORE_REP|Org311_Gene1042#	GalU,UTP--glucose-1-phosphate uridylyltransferase	Rv0993
CORE_REP|Org333_Gene2706#	Probable mrr,restriction system protein	Rv2528c
CORE_REP|Org300_Gene2481#	Putative mbtJ,acetyl hydrolase	Rv2385
CORE_REP|Org224_Gene1666#	Probable tesB1,acyl-CoA thioesterase II	Rv1618
CORE_REP|Org146_Gene3741#	Conserved hypothetical protein	Rv3577
CORE_REP|Org171_Gene3412#	Cyclopropane mycolic acid synthase MmaA2	Rv0644c
CORE_REP|Org289_Gene2797#	Conserved hypothetical protein	Rv2325c
CORE_REP|Org289_Gene3677#	Probable oxidoreductase	Rv3057c
CORE_REP|Org163_Gene1015#	Probable succinyl-CoA synthetase (alpha chain) SucD	Rv0952
CORE_REP|Org50_Gene1379#	Probable ATP synthase gamma chain AtpG	Rv1309
CORE_REP|Org420_Gene3430#	Conserved hypothetical protein	Rv3300c
CORE_REP|Org341_Gene3679#	Unknown alanine and proline rich protein	Rv3413c
CORE_REP|Org407_Gene1769#	Probable fadB3,3-hydroxybutyryl-CoA dehydrogenase	Rv1715
CORE_REP|Org338_Gene3951#	UDP-galactofuranosyl transferase GlfT1	Rv3782
CORE_REP|Org135_Gene3684#	Probable short-chain dehydrogenase/reductase	Rv3548c
CORE_REP|Org126_Gene3147#	Conserved hypothetical protein	Rv3026c
CORE_REP|Org253_Gene474#	enoyl-CoA hydratase EchA2	Rv0456c
CORE_REP|Org149_Gene7#	Possible conserved membrane protein	Rv0007
CORE_REP|Org175_Gene997#	Possible oxidoreductase	Rv0953c
CORE_REP|Org301_Gene48#	Possible hydrolase	Rv0045c
CORE_REP|Org249_Gene3672#	Probable acetaldehyde dehydrogenase	Rv3535c
CORE_REP|Org409_Gene2202#	PPE36, Member of the Mycobacterium tuberculosis PE family	Rv2108
CORE_REP|Org251_Gene3946#	Decaprenyl-phosphate phosphoribosyltransferase	Rv3806c
CORE_REP|Org252_Gene400#	Hypothetical protein	Rv0381c
CORE_REP|Org173_Gene238#	Possible esterase LipW	Rv0217c
CORE_REP|Org377_Gene3540#	Probable phytoene synthase PhyA	Rv3397c
CORE_REP|Org253_Gene1089#	Hypothetical protein	Rv1045
CORE_REP|Org373_Gene4#	Possible enoyl-CoA hydratase EchA19	Rv3516
CORE_REP|Org373_Gene1224#	Possible conserved exported protein	Rv0774c
CORE_REP|Org60_Gene2281#	Conserved protein	Rv2172c
CORE_REP|Org23_Gene2833#	Probable conserved integral membrane ala-, val-, leu-rich protein	Rv2729c
CORE_REP|Org412_Gene1171#	Probable ephC,epoxide hydrolase	Rv1124
CORE_REP|Org58_Gene673#	Probable lipG, lipase/esterase	Rv0646c
CORE_REP|Org318_Gene1490#	Conserved protein	Rv1421
CORE_REP|Org342_Gene2797#	Antibiotic-transport ATP-binding protein ABC transporter	Rv2688c
CORE_REP|Org21_Gene983#	Phosphate-transport integral membrane ABC transporter PstA2	Rv0936
CORE_REP|Org154_Gene2317#	Conserved protein	Rv2216
CORE_REP|Org24_Gene3345#	Alternative RNA polymerase sigma-E factor (sigma-24) SigH	Rv3223c
CORE_REP|Org250_Gene2849#	Probable dihydrodipicolinate synthase DapA	Rv2753c
CORE_REP|Org50_Gene3154#	Possible transferase	Rv3034c
CORE_REP|Org250_Gene2389#	Probable haloalkane dehalogenase	Rv2296
CORE_REP|Org379_Gene3619#	Possible bpoA, peroxidase	Rv3473c
CORE_REP|Org173_Gene3714#	3,4-DHSA dioxygenase	Rv3568c
CORE_REP|Org380_Gene278#	Conserved hypothetical protein	Rv0263c
CORE_REP|Org98_Gene144#	Possible epoxide hydrolase EphF	Rv0134
CORE_REP|Org380_Gene1860#	Conserved protein espG5	Rv1794
CORE_REP|Org341_Gene2353#	Probable mmpS3,conserved membrane protein	Rv2198c
CORE_REP|Org108_Gene2705#	Possible pyridoxine biosynthesis protein SnzP	Rv2606c
CORE_REP|Org279_Gene743#	Conserved protein	Rv0712
CORE_REP|Org328_Gene3462#	Acid phosphatase	Rv3310
CORE_REP|Org74_Gene3924#	MPT51/MPB51 antigen	Rv3803c
CORE_REP|Org189_Gene1565#	Hypothetical protein	Rv1502
CORE_REP|Org322_Gene198#	Possible lysophospholipase	Rv0183
CORE_REP|Org332_Gene2519#	Hypothetical protein	Rv2415c
CORE_REP|Org274_Gene388#	Possible oxidoreductase	Rv0370c
CORE_REP|Org190_Gene2893#	tRNA pseudouridine synthase B truB	Rv2793c
CORE_REP|Org369_Gene983#	Probable short-chain dehydrogenase/reductase	Rv0927c
CORE_REP|Org160_Gene816#	Phosphoribosylaminoimidazole-succinocarboxamide synthase PurC	Rv0780
CORE_REP|Org433_Gene3594#	tRNA pseudouridine synthase A	Rv3455c
CORE_REP|Org73_Gene3226#	Transcriptional regulatory protein MoaR1	Rv3124
CORE_REP|Org391_Gene3198#	Cell division protein FtsX	Rv3101c
CORE_REP|Org240_Gene2701#	Universal stress protein family protein TB31.7	Rv2623
CORE_REP|Org416_Gene2849#	Conserved protein	Rv2751
CORE_REP|Org438_Gene2463#	Long (C50) chain Z-isoprenyl diphosphate synthase	Rv2361c
CORE_REP|Org343_Gene3531#	Diterpene synthase	Rv3378c
CORE_REP|Org289_Gene4448#	Conserved hypothetical protein	Rv3714c
CORE_REP|Org207_Gene2437#	Probable uspB,sugar-transport integral membrane protein ABC transporter	Rv2317
CORE_REP|Org55_Gene3462#	Probable conserved integral membrane protein	Rv3335c
CORE_REP|Org83_Gene620#	hypothetical unknown integral membrane protein	Rv0588
CORE_REP|Org64_Gene3592#	Probable dioxygenase	Rv3406
CORE_REP|Org23_Gene520#	Probable pyrroline-5-carboxylate reductase ProC	Rv0500
CORE_REP|Org419_Gene774#	Conserved hypothetical protein	Rv2248
CORE_REP|Org92_Gene807#	Probable dehydrogenase/reductase, 3-hydroxyisobutyrate dehydrogenase family	Rv0770
CORE_REP|Org92_Gene850#	Probable amino acid aminotransferase	Rv0812
CORE_REP|Org333_Gene3298#	Unknown Ala-,Val-rich protein	Rv3090
CORE_REP|Org375_Gene312#	ESX-3 secretion-associated protein EspG3	Rv0289
CORE_REP|Org289_Gene3898#	Polyphosphate kinase Ppk2	Rv3232c
CORE_REP|Org289_Gene3251#	Inositol-1-monophosphatase SuhB	Rv2701c
CORE_REP|Org289_Gene3700#	Hypothetical protein	Rv3072c
CORE_REP|Org74_Gene787#	Probable mmsB,3-hydroxyisobutyrate dehydrogenase	Rv0751c
CORE_REP|Org229_Gene2496#	Member of the yabO/yceC/yfiI family of hypothetical proteins	Rv1540
CORE_REP|Org178_Gene1723#	Probable acetylglutamate kinase ArgB	Rv1654
CORE_REP|Org1_Gene2980#	Probable lepB,signal peptidase I	Rv2903c
CORE_REP|Org177_Gene3913#	Possible enoyl-CoA hydratase EchA21	Rv3774
CORE_REP|Org329_Gene573#	Possible oxidoreductase	Rv0547c
CORE_REP|Org70_Gene412#	Possible secreted protein	Rv0398c
CORE_REP|Org333_Gene2595#	Conserved hypothetical protein	Rv2426c
CORE_REP|Org289_Gene370#	Possible beta-1,3-glucanase precursor	Rv0315
CORE_REP|Org365_Gene1163#	Probable membrane Gly-, Pro-rich protein	Rv1097c
CORE_REP|Org182_Gene2221#	Probable oxidoreductase	Rv2129c
CORE_REP|Org440_Gene1594#	Hypothetical protein	Rv1509
CORE_REP|Org367_Gene3711#	Possible CoA-transferase (alpha subunit)	Rv3551
CORE_REP|Org282_Gene3318#	Conserved protein	Rv3205c
CORE_REP|Org182_Gene558#	1,4-dihydroxy-2-naphthoate octaprenyltransferase MenA	Rv0534c
CORE_REP|Org313_Gene1887#	Conserved protein	Rv1825
CORE_REP|Org421_Gene1890#	Possible transcriptional regulatory protein	Rv1816
CORE_REP|Org289_Gene218#	Conserved hypothetical protein	Rv0184
CORE_REP|Org390_Gene446#	Probable exodeoxyribonuclease III protein XthA	Rv0427c
CORE_REP|Org184_Gene519#	Conserved hypothetical protein	Rv0499
CORE_REP|Org32_Gene3039#	Probable dacB2,D-alanyl-D-alanine carboxypeptidase	Rv2911
CORE_REP|Org53_Gene2211#	Proteasome beta subunit PrcB	Rv2110c
CORE_REP|Org380_Gene3680#	4,9-DHSA hydrolase	Rv3569c
CORE_REP|Org65_Gene2951#	Possible glycosyl hydrolase	Rv1096
CORE_REP|Org215_Gene1345#	Probable oppC	Rv1282c
CORE_REP|Org299_Gene3480#	Probable enoyl-CoA hydratase EchA18	Rv3373
CORE_REP|Org175_Gene2625#	N utilization substance protein NusB	Rv2533c
CORE_REP|Org56_Gene2393#	Probable uspA,sugar-transport integral membrane protein ABC transporter	Rv2316
CORE_REP|Org14_Gene2822#	Probable diaminopimelate epimerase DapF	Rv2726c
CORE_REP|Org31_Gene54#	Possible membrane protein	Rv0048c
CORE_REP|Org31_Gene105#	Possible oxidoreductase	Rv0097
CORE_REP|Org206_Gene3028#	Probable formamidopyrimidine-DNA glycosylase Fpg	Rv2924c
CORE_REP|Org168_Gene3058#	Daunorubicin-dim-transport integral membrane protein ABC transporter DrrB	Rv2937
CORE_REP|Org289_Gene432#	Probable conserved integral membrane protein	Rv0359
CORE_REP|Org311_Gene351#	Glucose-1-phosphate thymidylyltransferase	Rv0334
CORE_REP|Org147_Gene3156#	Conserved protein	Rv3040c
CORE_REP|Org308_Gene995#	Possible oxidoreductase	Rv0940c
CORE_REP|Org289_Gene2185#	Probable hydrolase	Rv1834
CORE_REP|Org328_Gene1780#	Putative initiation inhibitor protein	Rv1708
CORE_REP|Org127_Gene2005#	Probable membrane protein	Rv1920
CORE_REP|Org10_Gene2994#	rpsB, 30s ribosomal protein s2	Rv2890c
CORE_REP|Org201_Gene3793#	Conserved hypothetical protein	Rv3661
CORE_REP|Org116_Gene2974#	Probable conserved integral membrane protein	Rv2877c
CORE_REP|Org150_Gene3178#	Probable conserved ATP-binding protein ABC transporter	Rv3041c
CORE_REP|Org83_Gene3817#	Probable dppC,dipeptide-transport integral membrane protein ABC-transporter	Rv3664c
CORE_REP|Org170_Gene2921#	Conserved protein	Rv2613c
CORE_REP|Org341_Gene4086#	Exported repetitive protein precursor PirG	Rv3810
CORE_REP|Org145_Gene663#	Possible exported protein	Rv0633c
CORE_REP|Org355_Gene3081#	Hypothetical protein	Rv2990c
CORE_REP|Org405_Gene3675#	Probable dehydrogenase	Rv3538
CORE_REP|Org215_Gene1924#	Probable short-chain dehydrogenase	Rv1865c
CORE_REP|Org215_Gene488#	3-hydroxybutyryl-CoA dehydrogenase FadB2	Rv0468
CORE_REP|Org331_Gene458#	Probable pssA	Rv0436c
CORE_REP|Org12_Gene1058#	Probable deoxyribonuclease TatD (YJJV protein)	Rv1008
CORE_REP|Org301_Gene1736#	Unknown protein	Rv1676
CORE_REP|Org372_Gene855#	Hypothetical methlytransferase (methylase)	Rv0208c
CORE_REP|Org289_Gene1369#	Probable enoyl-CoA hydratase EchA11	Rv1141c
CORE_REP|Org280_Gene2960#	Methionine aminopeptidase MapB (map)	Rv2861c
CORE_REP|Org395_Gene3044#	Conserved protein	Rv1003
CORE_REP|Org121_Gene3624#	Conserved protein	Rv3463
CORE_REP|Org345_Gene29#	Putative secreted protein	Rv0024
CORE_REP|Org289_Gene598#	Conserved hypothetical protein	Rv0495c
CORE_REP|Org343_Gene2833#	Conserved hypothetical protein	Rv2734
CORE_REP|Org253_Gene2411#	Hypothetical protein	Rv2313c
CORE_REP|Org346_Gene2972#	GCN5-related N-acetyltransferase	Rv2867c
CORE_REP|Org440_Gene118#	Probable conserved integral membrane protein	Rv0110
CORE_REP|Org289_Gene4576#	Conserved protein	Rv3813c
CORE_REP|Org113_Gene2238#	Conserved protein	Rv2148c
CORE_REP|Org289_Gene4092#	Probable lpqD, a conserved lipoprotein	Rv3390
CORE_REP|Org58_Gene83#	Probable oxidoreductase	Rv0077c
CORE_REP|Org105_Gene2508#	Probable sulfate-transport integral membrane protein ABC transporter CysT	Rv2399c
CORE_REP|Org111_Gene3752#	Arylamine N-acetyltransferase Nat	Rv3566c
CORE_REP|Org361_Gene3020#	Possible viuB	Rv2895c
CORE_REP|Org246_Gene3984#	ESX-1 secretion-associated protein EspG1	Rv3866
CORE_REP|Org170_Gene2805#	Probable ala-rich oxidoreductase	Rv2509
CORE_REP|Org289_Gene1569#	Conserved protein	Rv1301
CORE_REP|Org296_Gene3081#	Probable oxidoreductase	Rv2971
CORE_REP|Org351_Gene2379#	Probable cdh,CDP-diacylglycerol pyrophosphatase	Rv2289
CORE_REP|Org289_Gene1921#	Probable trpC,indole-3-glycerol phosphate synthase	Rv1611
CORE_REP|Org391_Gene3331#	Probable iron-regulated oxidoreductase	Rv3224
CORE_REP|Org264_Gene1744#	Probable coiled-coil structural protein	Rv1682
CORE_REP|Org75_Gene1209#	Probable omt,O-methyltransferase	Rv1153c
CORE_REP|Org318_Gene2225#	Possible conserved transmembrane protein	Rv2136c
CORE_REP|Org257_Gene2317#	3-methyl-2-oxobutanoate hydroxymethyltransferase PanB	Rv2225
CORE_REP|Org278_Gene3134#	GCN5-related N-acetyltransferase	Rv3027c
CORE_REP|Org17_Gene2685#	Probable tesB2, acyl-CoA thioesterase II	Rv2605c
CORE_REP|Org372_Gene2854#	Conserved hypothetical protein	Rv2307c
CORE_REP|Org170_Gene274#	Probable 3-hydroxyacyl-thioester dehydratase HtdX	Rv0241c
CORE_REP|Org179_Gene3580#	Conserved protein	Rv3438
CORE_REP|Org99_Gene2510#	Conserved hypothetical protein	Rv2407
CORE_REP|Org80_Gene3386#	Unknown protein	Rv3243c
CORE_REP|Org291_Gene734#	50S ribosomal protein L2 RplB	Rv0704
CORE_REP|Org6_Gene156#	Probable transcriptional regulatory protein	Rv0144
CORE_REP|Org22_Gene3932#	Probable rfbD,polysaccharide-transport integral membrane protein ABC transporter	Rv3783
CORE_REP|Org306_Gene2140#	Probable sugar-transport integral membrane protein ABC transporter	Rv2039c
CORE_REP|Org16_Gene2526#	Conserved protein	Rv2417c
CORE_REP|Org413_Gene706#	Possible lpqP,conserved lipoprotein	Rv0671
CORE_REP|Org120_Gene2286#	Probable ubiquinol-cytochrome C reductase QcrC	Rv2194
CORE_REP|Org95_Gene2218#	RNA methyltransferase	Rv2118c
CORE_REP|Org32_Gene528#	Conserved hypothetical protein	Rv0498
CORE_REP|Org133_Gene2126#	Conserved hypothetical protein	Rv2033c
CORE_REP|Org272_Gene1295#	Probable sugar-transport integral membrane protein ABC transporter SugB	Rv1237
CORE_REP|Org330_Gene2522#	Conserved protein	Rv2409c
CORE_REP|Org176_Gene2123#	Universal stress protein family protein	Rv2028c
CORE_REP|Org102_Gene1775#	Probable oxidoreductase	Rv1714
CORE_REP|Org164_Gene3352#	Universal stress protein family protein. Ala-, Val- rich	Rv3134c
CORE_REP|Org376_Gene1764#	Possible segregation and condensation protein ScpA	Rv1709
CORE_REP|Org128_Gene2205#	Conserved hypothetical protein	Rv2119
CORE_REP|Org333_Gene793#	Methionine aminopeptidase MapA	Rv0734
CORE_REP|Org289_Gene1799#	Conserved hypothetical protein	Rv1501
CORE_REP|Org440_Gene1540#	Probable transcriptional regulatory protein	Rv1460
CORE_REP|Org202_Gene2282#	Conserved hypothetical protein	Rv2189c
CORE_REP|Org303_Gene2754#	Universal stress protein family protein	Rv2624c
CORE_REP|Org289_Gene701#	Conserved protein TB27.3	Rv0577
CORE_REP|Org435_Gene4083#	ESX-2 secretion-associated protein EspG2	Rv3889c
CORE_REP|Org298_Gene1813#	Conserved hypothetical protein	Rv1716
CORE_REP|Org427_Gene3189#	Probable short-chain type dehydrogenase/reductase	Rv3085
CORE_REP|Org413_Gene3977#	Probable glycerophosphodiester phosphodiesterase 1	Rv3842c
CORE_REP|Org351_Gene3004#	Possible FdhD protein homolog	Rv2899c
CORE_REP|Org4_Gene3018#	Probable daunorubicin-dim-transport integral membrane protein ABC transporter DrrC	Rv2938
CORE_REP|Org432_Gene165#	PtbB (alternate gene name: MPtpB), protein-tyrosine-phosphatase	Rv0153c
CORE_REP|Org60_Gene1087#	PE8, Member of the Mycobacterium tuberculosis PE family	Rv1040c
CORE_REP|Org130_Gene2678#	Conserved hypothetical protein	Rv2573
CORE_REP|Org280_Gene3185#	Conserved protein	Rv3079c
CORE_REP|Org360_Gene3083#	Possible glycosyl transferase	Rv2957
CORE_REP|Org168_Gene725#	Probable short-chain dehydrogenase/reductase	Rv0687
CORE_REP|Org353_Gene1494#	Conserved hypothetical protein	Rv1428c
CORE_REP|Org88_Gene3767#	Dihydropteroate synthase	Rv3608c
CORE_REP|Org179_Gene802#	Probable oxidoreductase	Rv0765c
CORE_REP|Org327_Gene453#	Probable phosphomethylpyrimidine kinase ThiD	Rv0422c
CORE_REP|Org90_Gene2953#	Probable ugpE,Sn-glycerol-3-phosphate transport integral membrane protein ABC transporter	Rv2834c
CORE_REP|Org236_Gene1261#	Dihydropteroate synthase 2 FolP2	Rv1207
CORE_REP|Org307_Gene1732#	Hypothetical protein	Rv1680
CORE_REP|Org409_Gene3126#	Conserved protein	Rv3030
CORE_REP|Org41_Gene1474#	Putative methyltransferase	Rv1403c
CORE_REP|Org289_Gene4692#	Possible mutator protein MutT4	Rv3908
CORE_REP|Org289_Gene4007#	Probable moaX,MoaD-MoaE fusion protein	Rv3323c
CORE_REP|Org215_Gene3802#	Conserved hypothetical protein	Rv3672c
CORE_REP|Org362_Gene267#	Probable succinate dehydrogenase	Rv0249c
CORE_REP|Org360_Gene997#	DNA end-binding protein, Mku	Rv0937c
CORE_REP|Org401_Gene2580#	Citrate lyase subunit beta-like protein	Rv2498c
CORE_REP|Org143_Gene3941#	Probable rfbE,polysaccharide-transport ATP-binding protein ABC transporter	Rv3781
CORE_REP|Org428_Gene2725#	Possible methyltransferase	Rv2622
CORE_REP|Org8_Gene2633#	Possible conserved pro-rich membrane protein	Rv2507
CORE_REP|Org253_Gene2462#	Possible DNA repair protein RecO	Rv2362c
CORE_REP|Org176_Gene3725#	Probable conserved membrane protein	Rv3587c
CORE_REP|Org289_Gene1611#	Conserved protein	Rv1339
CORE_REP|Org230_Gene332#	Conserved hypothetical protein	Rv1775
CORE_REP|Org395_Gene2138#	Conserved protein	Rv2257c
CORE_REP|Org441_Gene451#	Probable dehydrogenase	Rv2750
CORE_REP|Org129_Gene2507#	Probable cysW,sulfate-transport integral membrane protein ABC transporter	Rv2398c
CORE_REP|Org72_Gene3387#	Probable conserved transmembrane protein	Rv3277
CORE_REP|Org289_Gene4508#	Probable two component transcriptional regulatory protein TcrX	Rv3765c
CORE_REP|Org3_Gene1396#	Probable glutamate racemase MurI	Rv1338
CORE_REP|Org175_Gene2982#	Probable elongation factor Tsf	Rv2889c
CORE_REP|Org291_Gene1495#	Possible conserved exported protein	Rv1433
CORE_REP|Org382_Gene2324#	Conserved protein	Rv2237
CORE_REP|Org15_Gene2338#	Probable conserved transmembrane protein	Rv2235
CORE_REP|Org24_Gene180#	Probable transcriptional regulatory protein Mce1R	Rv0165c
CORE_REP|Org283_Gene97#	5'-methylthioadenosine/S-adenosylhomocysteine nucleosidase	Rv0091
CORE_REP|Org380_Gene2829#	conserved ala-rich protein 35-kd antigen	Rv2744c
CORE_REP|Org50_Gene868#	Probable conserved exported protein	Rv0817c
CORE_REP|Org218_Gene1649#	Probable inositol-monophosphatase ImpA	Rv1604
CORE_REP|Org306_Gene1676#	Probable tryptophan synthase, alpha subunit TrpA	Rv1613
CORE_REP|Org140_Gene366#	Probable conserved membrane protein	Rv0347
CORE_REP|Org131_Gene2851#	Possible conserved transmembrane ala-rich protein	Rv2743c
CORE_REP|Org47_Gene2840#	Repressor LexA	Rv2720
CORE_REP|Org333_Gene2732#	Probable aroE,shikimate 5-dehydrogenase	Rv2552c
CORE_REP|Org196_Gene1548#	NADH-dependent enoyl-[acyl-carrier-protein] reductase InhA	Rv1484
CORE_REP|Org39_Gene1706#	Probable transmembrane protein	Rv1648
CORE_REP|Org424_Gene2564#	Possible DNA glycosylase nei1	Rv2464c
CORE_REP|Org431_Gene1758#	2'-O-methyltransferase TlyA	Rv1694
CORE_REP|Org283_Gene2616#	Hypothetical protein	Rv2516c
CORE_REP|Org149_Gene314#	Conserved protein	Rv0295c
CORE_REP|Org92_Gene1661#	Probable cyclase HisF	Rv1605
CORE_REP|Org65_Gene1857#	Conserved protein YfiH	Rv2149c
CORE_REP|Org396_Gene690#	Possible transcriptional regulatory protein	Rv0653c
CORE_REP|Org25_Gene727#	Conserved hypothetical protein	Rv0695
CORE_REP|Org289_Gene3400#	Probable ribosome-binding factor a RbfA	Rv2838c
CORE_REP|Org375_Gene317#	Probable trans-aconitate methyltransferase Tam	Rv0294
CORE_REP|Org50_Gene1540#	Probable conserved ATP-binding protein ABC transporter	Rv1463
CORE_REP|Org165_Gene3339#	Possible soj/parA-related protein	Rv3213c
CORE_REP|Org78_Gene3820#	Probable conserved transmembrane protein	Rv3658c
CORE_REP|Org100_Gene3167#	Electron transfer flavoprotein subunit beta	Rv3029c
CORE_REP|Org153_Gene3423#	BirA protein	Rv3279c
CORE_REP|Org159_Gene3578#	Probable cut3,cutinase precursor	Rv3451
CORE_REP|Org12_Gene355#	Conserved protein	Rv0332
CORE_REP|Org170_Gene16#	Probable conserved membrane protein	Rv0012
CORE_REP|Org389_Gene609#	YrbE2A,hypothetical unknown integral membrane protein	Rv0587
CORE_REP|Org262_Gene2797#	Polyphosphate glucokinase PpgK	Rv2702
CORE_REP|Org296_Gene837#	29 KDa antigen CFP29	Rv0798c
CORE_REP|Org440_Gene3995#	Probable conserved integral membrane protein	Rv3821
CORE_REP|Org200_Gene2049#	YrbE3A,hypothetical unknown integral membrane protein	Rv1964
CORE_REP|Org170_Gene438#	Possible secreted protein	Rv0394c
CORE_REP|Org182_Gene1934#	Probable molybdenum-transport integral membrane protein ABC transporter ModB	Rv1858
CORE_REP|Org39_Gene483#	Conserved protein	Rv0466
CORE_REP|Org77_Gene560#	Probable 5'-methylthioadenosine phosphorylase Pnp	Rv0535
CORE_REP|Org289_Gene3468#	Probable ribonuclease HII protein RnhB (RNase HII)	Rv2902c
CORE_REP|Org275_Gene3448#	Succinate dehydrogenase / fumarate reductase, iron-sulfur subunit	Rv3319
CORE_REP|Org257_Gene3966#	Transcriptional regulatory protein (probably AraC-family)	Rv3833
CORE_REP|Org35_Gene915#	Conserved hypothetical protein	Rv0877
CORE_REP|Org289_Gene980#	Conserved protein	Rv0825c
CORE_REP|Org64_Gene3323#	Probable NADH dehydrogenase I (chain J) NuoJ	Rv3154
CORE_REP|Org58_Gene1300#	Possible membrane protein	Rv1249c
CORE_REP|Org237_Gene1574#	Conserved hypothetical protein	Rv1514c
CORE_REP|Org367_Gene580#	Possible bpoC,peroxidase (non-haem peroxidase)	Rv0554
CORE_REP|Org355_Gene3098#	Conserved hypothetical protein	Rv3005c
CORE_REP|Org274_Gene1523#	Possible unidentified antibiotic-transport integral membrane protein ABC transporte	Rv1457c
CORE_REP|Org117_Gene3953#	Possible acyltransferase	Rv3814c
CORE_REP|Org169_Gene1960#	Probable molybdate-binding lipoprotein ModA	Rv1857
CORE_REP|Org317_Gene3318#	Possible lipase LipV	Rv3203
CORE_REP|Org240_Gene2458#	Probable uridylate kinase PyrH	Rv2883c
CORE_REP|Org265_Gene3388#	Alternative RNA polymerase sigma factor SigF	Rv3286c
CORE_REP|Org235_Gene1495#	Probable triosephosphate isomerase Tpi (TIM)	Rv1438
CORE_REP|Org302_Gene3722#	Probable hydratase	Rv3536c
CORE_REP|Org163_Gene1503#	Possible membrane protein	Rv1401
CORE_REP|Org289_Gene3571#	Possible conserved membrane or exported protein	Rv2969c
CORE_REP|Org306_Gene3661#	Possible oxidoreductase	Rv3530c
CORE_REP|Org322_Gene2092#	3-alpha-(or 20-beta)-hydroxysteroid dehydrogenase	Rv2002
CORE_REP|Org57_Gene469#	Possible conserved transmembrane protein	Rv0446c
CORE_REP|Org64_Gene2285#	Diviva family protein Wag31	Rv2145c
CORE_REP|Org259_Gene3242#	Probable monophosphatase	Rv3137
CORE_REP|Org47_Gene3833#	Endonuclease III	Rv3674c
CORE_REP|Org289_Gene44#	Conserved protein	Rv0038
CORE_REP|Org156_Gene3503#	50S ribosomal protein L1 RplA	Rv0641
CORE_REP|Org318_Gene3969#	Possible acyltransferase	Rv3816c
CORE_REP|Org34_Gene3525#	Possible transposase	Rv3386
CORE_REP|Org61_Gene136#	Probable conserved transmembrane protein	Rv0128
CORE_REP|Org417_Gene1398#	Probable ribonuclease RphA	Rv1340
CORE_REP|Org425_Gene811#	Conserved hypothetical protein	Rv0776c
CORE_REP|Org261_Gene3683#	Probable short-chain dehydrogenase/reductase	Rv3549c
CORE_REP|Org206_Gene552#	Possible ccdA,cytochrome C-type biogenesis protein	Rv0527
CORE_REP|Org406_Gene2797#	Conserved alanine and glycine and valine rich protein	Rv2696c
CORE_REP|Org289_Gene2109#	Probable transcriptional regulator belonging to IclR family	Rv1773c
CORE_REP|Org224_Gene2747#	Possible ribD (alternate gene name: ribG)	Rv2671
CORE_REP|Org234_Gene334#	Probable conserved integral membrane protein	Rv0318c
CORE_REP|Org158_Gene3769#	Possible lppH,conserved lipoprotein	Rv3576
CORE_REP|Org289_Gene3421#	Probable short-chain dehydrogenase/reductase	Rv2857c
CORE_REP|Org271_Gene2403#	Conserved protein	Rv2323c
CORE_REP|Org94_Gene955#	Conserved protein	Rv0911
CORE_REP|Org12_Gene43#	Conserved protein	Rv0036c
CORE_REP|Org333_Gene1319#	Alternative RNA polymerase sigma factor SigE	Rv1221
CORE_REP|Org223_Gene1778#	Conserved hypothetical protein	Rv1728c
CORE_REP|Org410_Gene512#	Probable phosphoglycerate mutase 1 Gpm1	Rv0489
CORE_REP|Org342_Gene490#	Probable regulatory protein	Rv0472c
CORE_REP|Org422_Gene2014#	Probable short-chain dehydrogenase/reductase	Rv1941
CORE_REP|Org207_Gene97#	Possible membrane protein	Rv0090
CORE_REP|Org440_Gene835#	Conserved hypothetical protein	Rv0784
CORE_REP|Org289_Gene2221#	Probable conserved integral membrane protein	Rv1863c
CORE_REP|Org282_Gene1749#	Probable conserved ATP-binding protein ABC transporter	Rv1687c
CORE_REP|Org98_Gene3430#	Probable endonuclease VIII Nei	Rv3297
CORE_REP|Org390_Gene212#	Possible two-component response regulator	Rv0195
CORE_REP|Org164_Gene3530#	Probable transcriptional regulatory protein (probably TetR-family)	Rv3295
CORE_REP|Org27_Gene778#	Hypothetical protein	Rv0743c
CORE_REP|Org375_Gene2684#	Conserved hypothetical protein	Rv2562
CORE_REP|Org333_Gene4185#	Hypothetical alanine rich protein	Rv3912
CORE_REP|Org284_Gene984#	Conserved hypothetical protein	Rv0941c
CORE_REP|Org40_Gene238#	Possible methyltransferase	Rv0224c
CORE_REP|Org375_Gene1602#	Conserved hypothetical transmembrane protein	Rv1517
CORE_REP|Org161_Gene3837#	Probable conserved transmembrane protein	Rv3723
CORE_REP|Org365_Gene857#	Transcriptional regulatory protein	Rv0818
CORE_REP|Org139_Gene3952#	Decaprenylphosphoryl-D-2-keto erythro pentose reductase	Rv3791
CORE_REP|Org289_Gene1816#	Conserved protein	Rv1513
CORE_REP|Org47_Gene1179#	Possible para-nitrobenzyl esterase	Rv1105
CORE_REP|Org289_Gene4078#	Conserved hypothetical protein	Rv3376
CORE_REP|Org391_Gene474#	Possible transcriptional regulator	Rv0452
CORE_REP|Org144_Gene924#	Conserved hypothetical protein	Rv0883c
CORE_REP|Org10_Gene1789#	Conserved hypothetical protein	Rv1711
CORE_REP|Org47_Gene2873#	Probable thymidylate synthase ThyX	Rv2754c
CORE_REP|Org289_Gene1535#	Possible lprC,lipoprotein	Rv1275
CORE_REP|Org393_Gene1039#	Unknown protein	Rv0999
CORE_REP|Org255_Gene3352#	Conserved hypothetical protein	Rv3226c
CORE_REP|Org38_Gene434#	Probable thiamin biosynthesis protein ThiG	Rv0417
CORE_REP|Org330_Gene1672#	Hypothetical protein	Rv1597
CORE_REP|Org141_Gene704#	Probable endonuclease IV End	Rv0670
CORE_REP|Org245_Gene3287#	Conserved hypothetical protein	Rv0579
CORE_REP|Org383_Gene2770#	Antibiotic-transport integral membrane leucine and alanine and valine rich protein ABC transporter	Rv2686c
CORE_REP|Org410_Gene393#	Conserved hypothetical protein	Rv0372c
CORE_REP|Org169_Gene2208#	Precorrin-3 methylase CobM	Rv2071c
CORE_REP|Org173_Gene128#	Probable L,D-transpeptidase LdtA	Rv0116c
CORE_REP|Org262_Gene3950#	Possible phosphotransferase	Rv3817
CORE_REP|Org439_Gene1840#	Conserved protein	Rv1864c
CORE_REP|Org427_Gene2704#	Highly conserved protein	Rv2603c
CORE_REP|Org197_Gene2768#	Conserved hypothetical protein. C-terminus	Rv2675c
CORE_REP|Org277_Gene2430#	Probable serine acetyltransferase CysE	Rv2335
CORE_REP|Org379_Gene3696#	Possible CoA-transferase	Rv3552
CORE_REP|Org40_Gene1361#	Probable ATP synthase a chain AtpB	Rv1304
CORE_REP|Org138_Gene772#	Anti-sigma factor RslA	Rv0736
CORE_REP|Org108_Gene2081#	Conserved hypothetical protein	Rv2001
CORE_REP|Org141_Gene1749#	Conserved hypothetical protein	Rv1691
CORE_REP|Org37_Gene2322#	Probable conserved transmembrane protein	Rv2219
CORE_REP|Org272_Gene1197#	Probable short-chain dehydrogenase/reductase	Rv1144
CORE_REP|Org406_Gene2981#	Probable transcriptional regulatory protein	Rv2884
CORE_REP|Org428_Gene1057#	Probable transcriptional regulatory protein (probably TetR-family)	Rv1019
CORE_REP|Org289_Gene2902#	Conserved protein	Rv2405
CORE_REP|Org170_Gene4293#	Bacterioferritin BfrB	Rv3841
CORE_REP|Org386_Gene3785#	Possible transposase	Rv3638
CORE_REP|Org364_Gene811#	Probable dehydrogenase/reductase	Rv0769
CORE_REP|Org266_Gene1023#	Probable ATP-binding protein ABC transporter supposedly involved in transport of adhesion component	Rv0986
CORE_REP|Org255_Gene2605#	Probable scoA, succinyl-CoA:3-ketoacid-Coenzyme A transferase	Rv2504c
CORE_REP|Org133_Gene2310#	Probable cobalamin 5'-phosphate synthase CobS	Rv2208
CORE_REP|Org322_Gene2205#	Proteasome alpha subunit PrcA	Rv2109c
CORE_REP|Org365_Gene512#	Sensory transduction protein RegX3	Rv0491
CORE_REP|Org289_Gene4190#	Probable integral membrane protein	Rv3481c
CORE_REP|Org150_Gene2537#	Unknown protein	Rv2418c
CORE_REP|Org336_Gene2266#	Probable 1-acylglycerol-3-phosphate O-acyltransferase	Rv2182c
CORE_REP|Org408_Gene3689#	Probable enoyl-CoA hydratase EchA20	Rv3550
CORE_REP|Org407_Gene1890#	Conserved protein	Rv1828
CORE_REP|Org72_Gene1510#	Probable 6-phosphogluconolactonase DevB	Rv1445c
CORE_REP|Org318_Gene1292#	Probable methyltransferase	Rv1220c
CORE_REP|Org17_Gene1410#	Uncharacterized oxidoreductase	Rv1350
CORE_REP|Org377_Gene1551#	3-oxoacyl-[acyl-carrier-protein] reductase FabG1	Rv1483
CORE_REP|Org81_Gene797#	Possible phoP,two component system response phosphate regulon transcriptional regulator	Rv0757
CORE_REP|Org47_Gene3407#	Conserved hypothetical protein	Rv3268
CORE_REP|Org128_Gene3164#	Probable transcriptional regulatory protein TetR-family	Rv3050c
CORE_REP|Org324_Gene352#	Hypothetical protein	Rv0330c
CORE_REP|Org375_Gene3537#	Possible transposase	Rv3387
CORE_REP|Org289_Gene1196#	Conserved hypothetical protein	Rv1000c
CORE_REP|Org289_Gene4171#	50S ribosomal protein L17	Rv3456c
CORE_REP|Org220_Gene3034#	Possible methyltransferase (methylase)	Rv2959c
CORE_REP|Org294_Gene338#	Glycerophosphoryl diester phosphodiesterase GlpQ2	Rv0317c
CORE_REP|Org245_Gene1642#	Conserved hypothetical protein	Rv2927c
CORE_REP|Org336_Gene970#	Conserved protein	Rv0925c
CORE_REP|Org247_Gene2865#	Dihydrodipicolinate reductase DapB	Rv2773c
CORE_REP|Org289_Gene2012#	Probable conserved integral membrane protein ABC transporter	Rv1686c
CORE_REP|Org225_Gene450#	Periplasmic superoxide dismutase [Cu-Zn] SodC	Rv0432
CORE_REP|Org336_Gene190#	Probable conserved Mce-associated membrane protein	Rv0178
CORE_REP|Org353_Gene3349#	Probable conserved integral membrane protein	Rv3238c
CORE_REP|Org344_Gene2154#	Precorrin-6X reductase CobK	Rv2070c
CORE_REP|Org5_Gene290#	Possible transcriptional regulatory protein (possibly TetR-family)	Rv0275c
CORE_REP|Org66_Gene886#	Possible fadD16,fatty-acid-CoA synthetase	Rv0852
CORE_REP|Org394_Gene1667#	Probable phosphoribosylformimino-5-aminoimidazole carboxamide ribotide isomerase HisA	Rv1603
CORE_REP|Org264_Gene193#	Conserved hypothetical protein	Rv0181c
CORE_REP|Org374_Gene49#	Probable transcriptional regulatory protein (probably GntR-family)	Rv0043c
CORE_REP|Org209_Gene2149#	Conserved hypothetical protein	Rv0207c
CORE_REP|Org47_Gene2199#	Probable membrane protein	Rv2091c
CORE_REP|Org289_Gene4462#	Probable cut5b,truncated cutinase	Rv3724B
CORE_REP|Org442_Gene2373#	Probable lpqU conserved lipoprotein	Rv1022
CORE_REP|Org329_Gene467#	Conserved hypothetical protein	Rv0448c
CORE_REP|Org37_Gene947#	Possible enoyl-CoA hydratase EchA6	Rv0905
CORE_REP|Org432_Gene828#	Hypothetical protein	Rv0790c
CORE_REP|Org192_Gene2723#	Conserved hypothetical protein	Rv2618
CORE_REP|Org420_Gene2742#	Possible dedA,transmembrane protein	Rv2637
CORE_REP|Org197_Gene998#	Possible lprP,lipoprotein	Rv0962c
CORE_REP|Org266_Gene3833#	Conserved hypothetical protein	Rv3717
CORE_REP|Org172_Gene584#	Possible benzoquinone methyltransferase	Rv0560c
CORE_REP|Org36_Gene3054#	Hypothetical protein	Rv2954c
CORE_REP|Org343_Gene3782#	Possible transferase	Rv3631
CORE_REP|Org165_Gene3031#	Probable ribonuclease III Rnc	Rv2925c
CORE_REP|Org298_Gene715#	Conserved hypothetical protein	Rv0674
CORE_REP|Org133_Gene2639#	Conserved hypothetical protein	Rv2525c
CORE_REP|Org437_Gene611#	Probable transcriptional regulatory protein Mce2R	Rv0586
CORE_REP|Org289_Gene3357#	Possible resolvase	Rv2792c
CORE_REP|Org18_Gene2748#	Conserved hypothetical protein	Rv2636
CORE_REP|Org164_Gene1399#	Unknown protein	Rv1289
CORE_REP|Org196_Gene1471#	Conserved lipoprotein LprG	Rv1411c
CORE_REP|Org128_Gene3913#	Possible proZ,osmoprotectant transport integral membrane protein ABC transporter	Rv3756c
CORE_REP|Org47_Gene96#	Possible polyketide cyclase/dehydrase	Rv0088
CORE_REP|Org289_Gene3156#	Pyridoxine 5'-phosphate oxidase	Rv2607
CORE_REP|Org423_Gene2410#	Conserved hypothetical protein	Rv2308
CORE_REP|Org16_Gene671#	Probable transcription antitermination protein NusG	Rv0639
CORE_REP|Org219_Gene685#	Probable conserved integral membrane protein	Rv0658c
CORE_REP|Org315_Gene3437#	Uracil phosphoribosyltransferase	Rv3309c
CORE_REP|Org419_Gene1919#	Transcriptional regulatory protein	Rv1151c
CORE_REP|Org96_Gene2140#	Conserved protein	Rv2054
CORE_REP|Org148_Gene2805#	Antibiotic-transport integral membrane leucine and valine rich protein ABC transporter	Rv2687c
CORE_REP|Org121_Gene667#	Possible glyoxalase II (hydroxyacylglutathione hydrolase) (GLX II)	Rv0634c
CORE_REP|Org166_Gene3107#	Possible conserved membrane or exported protein	Rv2972c
CORE_REP|Org66_Gene1641#	Conserved protein	Rv1593c
CORE_REP|Org369_Gene1805#	Conserved hypothetical protein	Rv1725c
CORE_REP|Org437_Gene945#	Two component response transcriptional regulatory protein PrrA	Rv0903c
CORE_REP|Org273_Gene103#	Probable conserved membrane protein	Rv0093c
CORE_REP|Org397_Gene3660#	Unknown protein	Rv3528c
CORE_REP|Org396_Gene1170#	Conserved protein	Rv1118c
CORE_REP|Org393_Gene3242#	Probable NADH dehydrogenase I (chain C) NuoC	Rv3147
CORE_REP|Org254_Gene2920#	Conserved hypothetical protein	Rv2821c
CORE_REP|Org405_Gene2338#	Conserved hypothetical protein	Rv2227
CORE_REP|Org440_Gene2324#	Probable conserved transmembrane protein	Rv2206
CORE_REP|Org427_Gene1560#	Probable methyltransferase	Rv1498c
CORE_REP|Org161_Gene3221#	Conserved hypothetical protein	Rv2807
CORE_REP|Org289_Gene3620#	Possible oxidoreductase	Rv3007c
CORE_REP|Org158_Gene3339#	Probable oxidoreductase short-chain dehyrogenase/reductase	Rv3174
CORE_REP|Org278_Gene185#	Probable conserved Mce-associated membrane protein	Rv0175
CORE_REP|Org184_Gene3855#	Possible cobQ2,cobyric acid synthase	Rv3713
CORE_REP|Org329_Gene373#	Probable GrpE protein	Rv0351
CORE_REP|Org45_Gene3520#	Conserved hypothetical protein	Rv3404c
CORE_REP|Org235_Gene582#	Demethylmenaquinone methyltransferase	Rv0558
CORE_REP|Org393_Gene1768#	Probable catechol-o-methyltransferase	Rv1703c
CORE_REP|Org17_Gene3953#	Probable conserved transmembrane protein	Rv3843c
CORE_REP|Org302_Gene3872#	Probable conserved membrane protein	Rv3690
CORE_REP|Org441_Gene255#	Probable conserved lipoprotein LppX	Rv2945c
CORE_REP|Org91_Gene3850#	Conserved hypothetical protein	Rv3702c
CORE_REP|Org61_Gene1604#	Probable transcriptional regulator	Rv1534
CORE_REP|Org404_Gene3804#	Possible protease	Rv3668c
CORE_REP|Org74_Gene3560#	Possible conserved transmembrane	Rv3434c
CORE_REP|Org97_Gene2618#	Oligoribonuclease Orn	Rv2511
CORE_REP|Org361_Gene476#	Anti-sigma factor RskA	Rv0444c
CORE_REP|Org340_Gene1174#	Possible exported protein	Rv1115
CORE_REP|Org359_Gene18#	Possible anthranilate synthase component II TrpG	Rv0013
CORE_REP|Org435_Gene614#	Probable lpqN,conserved lipoprotein	Rv0583c
CORE_REP|Org289_Gene3072#	Probable conserved transmembrane protein	Rv2536
CORE_REP|Org37_Gene2828#	Conserved ala-rich protein	Rv2728c
CORE_REP|Org177_Gene3719#	4-diphosphocytidyl-2C-methyl-D-erythritol synthase IspD	Rv3582c
CORE_REP|Org398_Gene3297#	Conserved protein	Rv3210c
CORE_REP|Org320_Gene662#	Probable enoyl-CoA hydratase EchA3	Rv0632c
CORE_REP|Org59_Gene2539#	Possible segregation and condensation protein ScpB	Rv1710
CORE_REP|Org193_Gene541#	Possible exported protein	Rv0518
CORE_REP|Org407_Gene458#	Possible phosphatidylserine decarboxylase Psd	Rv0437c
CORE_REP|Org136_Gene2785#	Conserved protein	Rv2676c
CORE_REP|Org340_Gene65#	Hypothetical protein	Rv0059
CORE_REP|Org269_Gene1625#	Possible Inv protein	Rv1566c
CORE_REP|Org90_Gene1782#	Cytidylate kinase Cmk	Rv1712
CORE_REP|Org441_Gene488#	Iron-dependent repressor and activator IdeR	Rv2711
CORE_REP|Org413_Gene2298#	Possible conserved membrane protein	Rv2203
CORE_REP|Org220_Gene2980#	tRNA (guanine-N(1)-)-methyltransferase	Rv2906c
CORE_REP|Org136_Gene2394#	Probable cutinase Cut2	Rv2301
CORE_REP|Org166_Gene2420#	Conserved hypothetical protein	Rv2286c
CORE_REP|Org222_Gene342#	Pyrrolidone-carboxylate peptidase	Rv0319
CORE_REP|Org360_Gene2306#	Probable conserved transmembrane protein	Rv2197c
CORE_REP|Org300_Gene3196#	Cell division ATP-binding protein FtsE	Rv3102c
CORE_REP|Org396_Gene218#	Possible conserved transmembrane protein	Rv0200
CORE_REP|Org303_Gene1168#	Possible para-nitrobenzyl esterase	Rv1104
CORE_REP|Org60_Gene249#	Probable transcriptional regulatory protein	Rv0232
CORE_REP|Org105_Gene2097#	Conserved hypothetical protein	Rv2003c
CORE_REP|Org289_Gene381#	Hypothetical protein	Rv0326
CORE_REP|Org383_Gene2278#	Probable ctaE,cytochrome c oxidase polypeptide III (cox3)	Rv2193
CORE_REP|Org102_Gene3336#	Probable transcriptional regulatory protein (probably TetR-family)	Rv3208
CORE_REP|Org436_Gene2080#	Immunogenic protein Mpt64 (antigen Mpt64/MPB64)	Rv1980c
CORE_REP|Org103_Gene1080#	Probable transposase (fragment)	Rv1035c
CORE_REP|Org78_Gene2837#	Conserved protein	Rv2716
CORE_REP|Org63_Gene3163#	Unknown protein	Rv3033
CORE_REP|Org219_Gene1596#	Possible lipoprotein LprI	Rv1541c
CORE_REP|Org12_Gene2810#	CeoB (alternate gene name: trkA)	Rv2691
CORE_REP|Org348_Gene388#	Possible conserved transmembrane protein	Rv0364
CORE_REP|Org268_Gene2865#	PptT,phosphopantetheinyl transferase	Rv2794c
CORE_REP|Org63_Gene3097#	Probable uracil-DNA glycosylase Ung (UDG)	Rv2976c
CORE_REP|Org88_Gene2273#	Probable conserved lipoprotein LppM	Rv2171
CORE_REP|Org278_Gene3144#	Probable conserved secreted protein TB22.2	Rv3036c
CORE_REP|Org170_Gene3518#	Possible transcriptional regulator	Rv3160c
CORE_REP|Org163_Gene3584#	Possible oxidoreductase	Rv3368c
CORE_REP|Org289_Gene91#	Probable transcriptional regulator	Rv0078
CORE_REP|Org239_Gene340#	Possible transcriptional regulatory protein (possibly ArsR-family)	Rv0324
CORE_REP|Org178_Gene1927#	UreD, probable urease accessory protein	Rv1853
CORE_REP|Org380_Gene1439#	Putative transferase	Rv1377c
CORE_REP|Org102_Gene853#	Conserved protein	Rv0813c
CORE_REP|Org381_Gene89#	Hypothetical unknown protein	Rv0078A
CORE_REP|Org178_Gene1926#	Urease accessory protein UreG	Rv1852
CORE_REP|Org71_Gene2651#	Conserved protein	Rv2557
CORE_REP|Org415_Gene1274#	Probable conserved integral membrane protein	Rv1216c
CORE_REP|Org329_Gene2589#	Hypothetical protein	Rv2474c
CORE_REP|Org84_Gene831#	Probable phosphoribosylformylglycinamidine synthase I PURG	Rv0788
CORE_REP|Org191_Gene2723#	Possible transcriptional regulator	Rv2621c
CORE_REP|Org312_Gene3896#	Possible oxidoreductase	Rv3741c
CORE_REP|Org132_Gene2699#	Possible glyoxalase II (hydroxyacylglutathione hydrolase) (GLX II)	Rv2581c
CORE_REP|Org77_Gene3574#	Probable alternative RNA polymerase sigma-D factor SigD	Rv3414c
CORE_REP|Org226_Gene1275#	Probable transcriptional regulatory protein	Rv1219c
CORE_REP|Org41_Gene2268#	Conserved hypothetical protein	Rv2147c
CORE_REP|Org132_Gene344#	Conserved hypothetical protein	Rv0323c
CORE_REP|Org356_Gene2807#	Probable conserved integral membrane ala-, leu-rich protein	Rv2693c
CORE_REP|Org396_Gene740#	50S ribosomal protein L4 RplD	Rv0702
CORE_REP|Org308_Gene1829#	Unknown protein	Rv1748
CORE_REP|Org56_Gene2505#	Glucosyl-3-phosphoglycerate phosphatase GpgP	Rv2419c
CORE_REP|Org182_Gene1932#	Possible oxidoreductase	Rv1856c
CORE_REP|Org289_Gene493#	Putative 8-oxo-dGTP diphosphatase 3	Rv0413
CORE_REP|Org347_Gene3401#	Conserved hypothetical protein	Rv3282
CORE_REP|Org282_Gene2566#	Conserved hypothetical protein	Rv2469c
CORE_REP|Org437_Gene3227#	Possible phosphatase	Rv3113
CORE_REP|Org277_Gene1215#	Probable narJ,respiratory nitrate reductase delta chain	Rv1163
CORE_REP|Org189_Gene3424#	Probable phosphate-transport system transcriptional regulatory protein PhoU homolog 1 PhoY1	Rv3301c
CORE_REP|Org432_Gene2425#	Probable rocD1,ornithine aminotransferase	Rv2322c
CORE_REP|Org49_Gene1655#	Probable transmembrane protein	Rv1591
CORE_REP|Org64_Gene1584#	Conserved hypothetical protein	Rv1505c
CORE_REP|Org104_Gene492#	Possible deaminase	Rv0828c
CORE_REP|Org156_Gene3404#	Possible transcriptional regulator	Rv0737
CORE_REP|Org356_Gene2806#	TRK system potassium uptake protein CeoC	Rv2692
CORE_REP|Org354_Gene565#	Conserved hypothetical protein	Rv0540
CORE_REP|Org193_Gene3618#	Possible exported protein	Rv3483c
CORE_REP|Org83_Gene761#	30S ribosomal protein S5 RpsE	Rv0721
CORE_REP|Org57_Gene97#	Possible hycP,hydrogenase	Rv0085
CORE_REP|Org279_Gene2965#	Cell surface lipoprotein Mpt83 (lipoprotein P23)	Rv2873
CORE_REP|Org37_Gene337#	Possible conserved exported protein	Rv0320
CORE_REP|Org114_Gene3715#	Transcriptional regulatory protein KstR	Rv3574
CORE_REP|Org160_Gene333#	Possible conserved membrane protein	Rv0314c
CORE_REP|Org341_Gene794#	Possible fucA, L-fuculose-1-phosphate aldolase	Rv0727c
CORE_REP|Org289_Gene2538#	Conserved protein	Rv2114
CORE_REP|Org425_Gene367#	Hypothetical protein	Rv0349
CORE_REP|Org141_Gene1668#	Possible conserved membrane protein	Rv1610
CORE_REP|Org42_Gene3097#	Possible conserved transmembrane protein	Rv3000
CORE_REP|Org361_Gene1300#	Anti-sigma factor RseA	Rv1222
CORE_REP|Org381_Gene1201#	Hypothetical protein	Rv1154c
CORE_REP|Org68_Gene712#	Probable transcriptional regulatory protein (possibly TetR-family)	Rv0681
CORE_REP|Org215_Gene3992#	Conserved protein	Rv3850
CORE_REP|Org56_Gene198#	Probable O-methyltransferase	Rv0187
CORE_REP|Org402_Gene848#	Possible succinyltransferase in the GCN5-related N-acetyltransferase family	Rv0802c
CORE_REP|Org356_Gene328#	Possible conserved exported protein (has putative N-terminal signal sequence)	Rv0309
CORE_REP|Org17_Gene2579#	Probable scoB, 3-oxo acid:CoA transferase	Rv2503c
CORE_REP|Org288_Gene2129#	Probable lppI	Rv2046
CORE_REP|Org33_Gene1036#	Hypothetical protein	Rv0990c
CORE_REP|Org387_Gene3087#	Possible methyltransferase	Rv2966c
CORE_REP|Org181_Gene451#	Conserved hypothetical protein	Rv0434
CORE_REP|Org347_Gene737#	50S ribosomal protein L3 RplC	Rv0701
CORE_REP|Org21_Gene284#	Conserved hypothetical protein	Rv0264c
CORE_REP|Org53_Gene366#	Possible transcriptional regulator	Rv0348
CORE_REP|Org184_Gene3246#	Two component transcriptional regulatory protein DevR	Rv3133c
CORE_REP|Org324_Gene67#	Hypothetical protein	Rv0061c
CORE_REP|Org88_Gene1611#	Conserved hypothetical protein	Rv1532c
CORE_REP|Org289_Gene405#	Probable lipoprotein LpqJ	Rv0344c
CORE_REP|Org252_Gene1197#	Conserved protein	Rv1147
CORE_REP|Org45_Gene1056#	Probable lpqT,conserved lipoprotein	Rv1016c
CORE_REP|Org155_Gene884#	Possible nitrate/nitrite response transcriptional regulatory protein NarL	Rv0844c
CORE_REP|Org327_Gene3781#	Hpt (alternate gene name: hprT)	Rv3624c
CORE_REP|Org210_Gene3848#	Possible transcriptional regulatory protein	Rv3058c
CORE_REP|Org341_Gene392#	Conserved protein	Rv0356c
CORE_REP|Org229_Gene3106#	Phosphoribosylglycinamide formyltransferase	Rv0956
CORE_REP|Org263_Gene2602#	Probable transcriptional regulatory protein (probably TetR-family)	Rv2506
CORE_REP|Org381_Gene1052#	50S ribosomal protein L25 RplY	Rv1015c
CORE_REP|Org392_Gene1922#	Conserved hypothetical protein	Rv1870c
CORE_REP|Org289_Gene1257#	Conserved hypothetical protein	Rv1044
CORE_REP|Org289_Gene4475#	Conserved hypothetical protein	Rv3733c
CORE_REP|Org378_Gene2568#	Probable ATP-dependent CLP protease proteolytic subunit 2 ClpP2	Rv2460c
CORE_REP|Org52_Gene3858#	Conserved protein	Rv3705c
CORE_REP|Org379_Gene3088#	DNA-binding protein HU homolog HupB (histone-like protein)	Rv2986c
CORE_REP|Org50_Gene3384#	Thymidylate kinase Tmk (dTMP kinase)	Rv3247c
CORE_REP|Org183_Gene172#	Probable transcriptional regulatory protein (possibly TetR-family)	Rv0158
CORE_REP|Org287_Gene547#	Possible methyltransferase/methylase (fragment)	Rv0520
CORE_REP|Org86_Gene807#	Conserved hypothetical protein	Rv0767c
CORE_REP|Org354_Gene2129#	Conserved hypothetical protein	Rv2036
CORE_REP|Org343_Gene826#	Conserved protein	Rv0786c
CORE_REP|Org10_Gene516#	Probable conserved integral membrane protein	Rv0488
CORE_REP|Org47_Gene1183#	Conserved protein	Rv1109c
CORE_REP|Org318_Gene850#	Conserved hypothetical protein	Rv0804
CORE_REP|Org241_Gene2497#	Possible siderophore-binding protein	Rv3525c
CORE_REP|Org289_Gene2401#	Conserved hypothetical protein	Rv2012
CORE_REP|Org289_Gene3545#	Chorismate pyruvate lyase	Rv2949c
CORE_REP|Org407_Gene1913#	Urease accessory protein UreF	Rv1851
CORE_REP|Org76_Gene3388#	Possible transcriptional regulatory protein	Rv3249c
CORE_REP|Org350_Gene3790#	Possible fic,cell filamentation protein	Rv3641c
CORE_REP|Org178_Gene2358#	Conserved hypothetical protein	Rv2260
CORE_REP|Org408_Gene3263#	Probable NADH dehydrogenase I (chain I) NuoI	Rv3153
CORE_REP|Org184_Gene11#	Possible membrane protein	Rv0008c
CORE_REP|Org340_Gene2322#	PtkA, protein tyrosine kinase	Rv2232
CORE_REP|Org194_Gene1405#	Lysine N-acetyltransferase MbtK	Rv1347c
CORE_REP|Org216_Gene1656#	Probable hisB,imidazole glycerol-phosphate dehydratase	Rv1601
CORE_REP|Org289_Gene2003#	Probable dsbF,conserved lipoprotein possibly involved in thiol:disulfide interchange	Rv1677
CORE_REP|Org313_Gene1802#	Probable conserved transmembrane protein	Rv1733c
CORE_REP|Org290_Gene446#	Conserved hypothetical protein	Rv0421c
CORE_REP|Org185_Gene3121#	Probable lpqA,lipoprotein	Rv3016
CORE_REP|Org416_Gene1898#	Putative cardiolipin synthase	Rv1822
CORE_REP|Org343_Gene2846#	Probable phosphatidylglycerophosphate synthase	Rv2746c
CORE_REP|Org67_Gene1203#	Probable membrane protein	Rv2799
CORE_REP|Org57_Gene1488#	Probable lprH,lipoprotein	Rv1418
CORE_REP|Org230_Gene2065#	PPE59, Member of the M. tuberculosis PPE family	Rv3429
CORE_REP|Org392_Gene45#	Possible transcriptional regulatory protein	Rv0042c
CORE_REP|Org436_Gene1700#	Probable two-component system transcriptional regulator	Rv1626
CORE_REP|Org279_Gene1444#	Probable guanylate kinase Gmk	Rv1389
CORE_REP|Org32_Gene3303#	Probable transcriptional regulatory protein (probably TetR-family)	Rv3167c
CORE_REP|Org419_Gene3204#	Hypothetical protein	Rv3847
CORE_REP|Org209_Gene3875#	Conserved protein	Rv2466c
CORE_REP|Org26_Gene2593#	Conserved hypothetical protein	Rv2491
CORE_REP|Org246_Gene1735#	NUDIX hydrolase	Rv1700
CORE_REP|Org150_Gene4029#	Superoxide dismutase [FE] SodA	Rv3846
CORE_REP|Org333_Gene3208#	Hypothetical protein	Rv3008
CORE_REP|Org126_Gene1753#	Conserved hypothetical protein	Rv1685c
CORE_REP|Org12_Gene3748#	Beta-carbonic anhydrase CanB	Rv3588c
CORE_REP|Org12_Gene1266#	Hypothetical protein	Rv1203c
CORE_REP|Org341_Gene350#	Possible muconolactone isomerase	Rv0316
CORE_REP|Org304_Gene1682#	Probable amidotransferase HisH	Rv1602
CORE_REP|Org348_Gene292#	Possible transcriptional regulator	Rv0273c
CORE_REP|Org101_Gene2265#	GCN5-related N-acetyltransferase	Rv2170
CORE_REP|Org166_Gene2736#	Probable membrane protein	Rv2597
CORE_REP|Org307_Gene3280#	Conserved hypothetical protein	Rv3189
CORE_REP|Org409_Gene1490#	Possible membrane protein	Rv1424c
CORE_REP|Org289_Gene1848#	Conserved protein	Rv1531
CORE_REP|Org394_Gene728#	Probable transcriptional regulatory protein	Rv0691c
CORE_REP|Org333_Gene565#	Conserved protein	Rv0525
CORE_REP|Org355_Gene1270#	Probable tagA,DNA-3-methyladenine glycosidase I	Rv1210
CORE_REP|Org238_Gene3159#	Possible transcriptional regulatory protein	Rv3055
CORE_REP|Org281_Gene3449#	Possible methyltransferase	Rv3322c
CORE_REP|Org47_Gene258#	Possible transcriptional regulatory protein, TetR family	Rv0238
CORE_REP|Org372_Gene3367#	Conserved hypothetical protein	Rv2811
CORE_REP|Org289_Gene1613#	Conserved protein	Rv1341
CORE_REP|Org65_Gene2293#	Isopentenyl-diphosphate Delta-isomerase idi	Rv1745c
CORE_REP|Org71_Gene1030#	[ribosomal protein S5]-alanine N-acetyltransferase	Rv0995
CORE_REP|Org252_Gene3843#	Probable recombination protein RecR	Rv3715c
CORE_REP|Org87_Gene2116#	Hypothetical protein	Rv2016
CORE_REP|Org3_Gene2698#	Possible toxin VapC41	Rv2602
[truncated: 755 more rows]
